# Supplementary material for: Poly[(μ2-azido-κ2 N 1:N 1)[μ2-5-(8-quinolyloxymeth­yl)tetra­zolato-κ4 N 1,O,N 5:N 4]manganese(II)]
Source: Acta Crystallogr Sect E Struct Rep Online. 2008 Jul 23;64(Pt 8):m1060. doi: 10.1107/S1600536808022617 (PMC2961973; doi:10.1107/S1600536808022617)
Supplement: Supplementary file 1 [file e-64-m1060-sup1.cif]

##############################################################################
###                                                                        ###
###        Electronic paper (Acta Crystallographica Section E)             ###
###                                                                        ###
##############################################################################
#                                                                            #
# This CIF contains the data in a paper accepted for publication in Acta     #
# Crystallographica Section E. It conforms to the requirements of Notes      #
# for Authors for Section E, and has been peer reviewed under the auspices   #
# of the IUCr Commission on Journals.                                        #
#                                                                            #
# Full details of the Crystallographic Information File format               #
# are given in the paper "The Crystallographic Information File (CIF):       #
# a New Standard Archive File for Crystallography" by S. R. Hall, F. H.      #
# Allen and I. D. Brown [Acta Cryst. (1991), A47, 655-685].                  #
#                                                                            #
# The current version of the core CIF dictionary is obtainable from          #
# ftp://ftp.iucr.org/pub/cif_core.dic. The current version number is 2.4.    #
#                                                                            #
# Software is freely available for graphical display of the structure(s) in  #
# this CIF.  For information consult the CIF home page http://www.iucr.org/  #
# cif/home.html                                                              #
#                                                                            #
# This file may be used for bona fide research purposes within the           #
# scientific community so long as proper attribution is given to the journal # 
# article from which it was obtained.                                        #
#                                                                            #
##############################################################################
                                             
data_I
_audit_creation_method     SHELXL97
_chemical_name_systematic
;
Poly[(\m~2~-azido-\k^2^N^1^:N^1^)[\m~2~-5-(8-quinolyloxymethyl)tetrazolato-
\k^4^N^1^,O,N^5^:N^4^]manganese(II)]
;
_chemical_name_common     ?
_chemical_formula_moiety     'C11 H8 Mn N8 O'
_chemical_formula_sum     'C11 H8 Mn N8 O'
_chemical_formula_iupac     '[Mn (C11 H8 N5 O) (N3)]'
_chemical_formula_weight     323.19
_chemical_melting_point     ?
_symmetry_cell_setting     'monoclinic'
_symmetry_space_group_name_H-M     'P 21/c'
_symmetry_space_group_name_Hall     '-P 2ybc'
loop_
    _symmetry_equiv_pos_as_xyz
    'x, y, z'
    '-x, y+1/2, -z+1/2'
    '-x, -y, -z'
    'x, -y-1/2, z-1/2'
_cell_length_a     10.431(2)
_cell_length_b     14.431(3)
_cell_length_c     8.589(2)
_cell_angle_alpha     90.00
_cell_angle_beta     90.676(18)
_cell_angle_gamma     90.00
_cell_volume     1292.8(5)
_cell_formula_units_Z     4
_cell_measurement_reflns_used     3074
_cell_measurement_theta_min     2.82
_cell_measurement_theta_max     27.87
_cell_measurement_temperature     293(2)
_exptl_crystal_description     'Block'
_exptl_crystal_colour     'Yellow'
_exptl_crystal_size_max     0.20
_exptl_crystal_size_mid     0.16
_exptl_crystal_size_min     0.12
_exptl_crystal_density_diffrn     1.661
_exptl_crystal_density_meas     ?
_exptl_crystal_density_method     'Not measured'
_exptl_crystal_F_000     652
_exptl_absorpt_coefficient_mu     1.034
_exptl_absorpt_correction_type     'multi-scan'
_exptl_absorpt_process_details     '(CrystalClear; Rigaku, 2005)'
_exptl_absorpt_correction_T_min     0.8199
_exptl_absorpt_correction_T_max     0.8860
_exptl_special_details
;
;
_diffrn_ambient_temperature     293(2)
_diffrn_radiation_type     MoK\a
_diffrn_radiation_wavelength     0.71073
_diffrn_radiation_source     'Fine-focus sealed tube'
_diffrn_radiation_monochromator     'Graphite'
_diffrn_measurement_device_type     'Rigaku, SCXmini'
_diffrn_measurement_method     \w
_diffrn_detector_area_resol_mean     13.6612
_diffrn_reflns_number     13382
_diffrn_reflns_av_R_equivalents     0.0542
_diffrn_reflns_av_sigmaI/netI     0.0433
_diffrn_reflns_theta_min     2.82
_diffrn_reflns_theta_max     27.87
_diffrn_reflns_theta_full     27.87
_diffrn_measured_fraction_theta_max     0.996
_diffrn_measured_fraction_theta_full     0.996
_diffrn_reflns_limit_h_min     -13
_diffrn_reflns_limit_h_max     13
_diffrn_reflns_limit_k_min     -19
_diffrn_reflns_limit_k_max     19
_diffrn_reflns_limit_l_min     -11
_diffrn_reflns_limit_l_max     11
_diffrn_standards_number     0
_diffrn_standards_interval_count     .
_diffrn_standards_interval_time     .
_diffrn_standards_decay_%     ?
_refine_special_details
;
 Refinement of <i>F</i>^2^ against ALL reflections. The weighted
 <i>R</i>--factor <i>wR</i> and goodness of fit <i>S</i> are based on
 <i>F</i>^2^, conventional <i>R</i>--factors <i>R</i> are based on <i>F</i>,
 with <i>F</i> set to zero for negative <i>F</i>^2^. The threshold expression
 of <i>F</i>^2^ > \s(<i>F</i>^2^) is used only for calculating
 <i>R</i>--factors(gt) <i>etc</i>. and is not relevant to the choice of
 reflections for refinement. <i>R</i>--factors based on <i>F</i>^2^ are
 statistically about twice as large as those based on <i>F</i>, and
 <i>R</i>--factors based on ALL data will be even larger.
;
_reflns_number_total     3074
_reflns_number_gt     2472
_reflns_threshold_expression     I>2\s(I)
_refine_ls_structure_factor_coef     Fsqd
_refine_ls_matrix_type     'full'
_refine_ls_R_factor_all     0.0633
_refine_ls_R_factor_gt     0.0460
_refine_ls_wR_factor_gt     0.0979
_refine_ls_wR_factor_ref     0.1055
_refine_ls_goodness_of_fit_ref     1.111
_refine_ls_restrained_S_all     1.111
_refine_ls_number_reflns     3074
_refine_ls_number_parameters     190
_refine_ls_number_restraints     0
_refine_ls_hydrogen_treatment     constr
_refine_ls_weighting_scheme     'calc'
_refine_ls_weighting_details
         'calc w=1/[\s^2^(Fo^2^)+(0.0431P)^2^+0.2319P] where P=(Fo^2^+2Fc^2^)/3'
_atom_sites_solution_hydrogens     'geom'
_atom_sites_solution_primary     'direct'
_atom_sites_solution_secondary     'difmap'
_refine_ls_shift/su_max     0.001
_refine_ls_shift/su_mean     0.000
_refine_diff_density_max     0.323
_refine_diff_density_min     -0.406
_refine_ls_extinction_method     'None'
_refine_ls_extinction_coef     ?
loop_
    _atom_type_symbol
    _atom_type_description
    _atom_type_scat_dispersion_real
    _atom_type_scat_dispersion_imag
    _atom_type_scat_source
    'C' 'C' 0.0033 0.0016
                         'International Tables Vol C Tables 4.2.6.8 and 6.1.1.4'
    'H' 'H' 0.0000 0.0000
                         'International Tables Vol C Tables 4.2.6.8 and 6.1.1.4'
    'N' 'N' 0.0061 0.0033
                         'International Tables Vol C Tables 4.2.6.8 and 6.1.1.4'
    'O' 'O' 0.0106 0.0060
                         'International Tables Vol C Tables 4.2.6.8 and 6.1.1.4'
    'Mn' 'Mn' 0.3368 0.7283
                         'International Tables Vol C Tables 4.2.6.8 and 6.1.1.4'
_computing_data_collection     'CrystalClear (Rigaku, 2005)'
_computing_cell_refinement     'CrystalClear (Rigaku, 2005)'
_computing_data_reduction     'CrystalClear (Rigaku, 2005)'
_computing_structure_solution     'SHELXS97 (Sheldrick, 2008)'
_computing_structure_refinement     'SHELXL97 (Sheldrick, 2008)'
_computing_molecular_graphics     'SHELXTL (Sheldrick, 2008)'
_computing_publication_material     'SHELXTL (Sheldrick, 2008)'
loop_
    _atom_site_type_symbol
    _atom_site_label
    _atom_site_fract_x
    _atom_site_fract_y
    _atom_site_fract_z
    _atom_site_U_iso_or_equiv
    _atom_site_adp_type
    _atom_site_calc_flag
    _atom_site_refinement_flags
    _atom_site_occupancy
    _atom_site_disorder_assembly
    _atom_site_disorder_group
    Mn Mn1 0.44828(3) 0.90619(3) 0.09904(4) 0.03138(13) Uani d . 1 . .
    C C1 0.4312(2) 0.72913(17) -0.1025(3) 0.0347(6) Uani d . 1 . .
    C C2 0.2897(2) 0.74195(18) -0.0956(3) 0.0361(6) Uani d . 1 . .
    H H2A 0.2548 0.7575 -0.1974 0.043 Uiso calc R 1 . .
    H H2B 0.2484 0.6860 -0.0588 0.043 Uiso calc R 1 . .
    C C3 0.1497(2) 0.84401(18) 0.0504(3) 0.0369(6) Uani d . 1 . .
    C C4 0.0389(3) 0.8016(2) 0.0034(4) 0.0489(7) Uani d . 1 . .
    H H4A 0.0410 0.7513 -0.0642 0.059 Uiso calc R 1 . .
    C C5 -0.0791(3) 0.8355(2) 0.0595(5) 0.0636(9) Uani d . 1 . .
    H H5A -0.1549 0.8068 0.0280 0.076 Uiso calc R 1 . .
    C C6 -0.0843(3) 0.9086(2) 0.1577(5) 0.0611(9) Uani d . 1 . .
    H H6A -0.1631 0.9291 0.1939 0.073 Uiso calc R 1 . .
    C C7 0.0296(3) 0.9541(2) 0.2056(4) 0.0476(7) Uani d . 1 . .
    C C8 0.0335(3) 1.0319(2) 0.3054(4) 0.0598(9) Uani d . 1 . .
    H H8A -0.0425 1.0565 0.3429 0.072 Uiso calc R 1 . .
    C C9 0.1473(3) 1.0708(2) 0.3471(4) 0.0622(9) Uani d . 1 . .
    H H9A 0.1498 1.1213 0.4144 0.075 Uiso calc R 1 . .
    C C10 0.2607(3) 1.0341(2) 0.2875(3) 0.0506(7) Uani d . 1 . .
    H H10A 0.3380 1.0617 0.3161 0.061 Uiso calc R 1 . .
    C C11 0.1485(2) 0.92186(18) 0.1507(3) 0.0350(6) Uani d . 1 . .
    N N1 0.4916(2) 0.66357(15) -0.1804(3) 0.0402(5) Uani d . 1 . .
    N N2 0.6184(2) 0.67775(19) -0.1497(3) 0.0551(7) Uani d . 1 . .
    N N3 0.6309(2) 0.74859(19) -0.0569(3) 0.0569(7) Uani d . 1 . .
    N N4 0.5125(2) 0.78285(16) -0.0251(3) 0.0431(6) Uani d . 1 . .
    N N5 0.2634(2) 0.96208(15) 0.1926(2) 0.0372(5) Uani d . 1 . .
    N N6 0.5787(2) 1.01876(16) 0.1316(3) 0.0417(5) Uani d . 1 . .
    N N7 0.6346(2) 1.04671(15) 0.2407(3) 0.0415(5) Uani d . 1 . .
    N N8 0.6923(3) 1.0756(2) 0.3458(3) 0.0701(9) Uani d . 1 . .
    O O1 0.27145(16) 0.81654(12) 0.0115(2) 0.0398(4) Uani d . 1 . .
loop_
    _atom_site_aniso_label
    _atom_site_aniso_U_11
    _atom_site_aniso_U_22
    _atom_site_aniso_U_33
    _atom_site_aniso_U_12
    _atom_site_aniso_U_13
    _atom_site_aniso_U_23
    Mn1 0.0286(2) 0.0303(2) 0.0353(2) -0.00417(15) 0.00011(15) 0.00057(15)
    C1 0.0352(14) 0.0325(13) 0.0364(13) -0.0005(10) -0.0019(11) -0.0022(10)
    C2 0.0345(14) 0.0334(13) 0.0403(14) -0.0042(11) -0.0015(11) -0.0079(11)
    C3 0.0272(12) 0.0390(14) 0.0445(15) 0.0012(10) 0.0001(11) 0.0068(11)
    C4 0.0340(15) 0.0462(17) 0.067(2) -0.0052(12) -0.0026(13) -0.0041(14)
    C5 0.0276(15) 0.061(2) 0.102(3) -0.0051(14) -0.0040(16) 0.004(2)
    C6 0.0306(15) 0.067(2) 0.086(3) 0.0049(14) 0.0069(16) 0.0028(18)
    C7 0.0363(15) 0.0509(17) 0.0558(18) 0.0087(13) 0.0078(13) 0.0063(14)
    C8 0.0510(19) 0.063(2) 0.066(2) 0.0169(16) 0.0150(16) -0.0072(17)
    C9 0.057(2) 0.063(2) 0.066(2) 0.0136(17) 0.0090(17) -0.0211(17)
    C10 0.0492(18) 0.0498(18) 0.0529(18) -0.0006(14) 0.0013(14) -0.0121(14)
    C11 0.0291(13) 0.0397(14) 0.0362(14) 0.0020(10) 0.0031(10) 0.0072(10)
    N1 0.0336(12) 0.0408(13) 0.0461(13) 0.0030(9) -0.0019(10) -0.0086(10)
    N2 0.0372(13) 0.0645(17) 0.0633(17) 0.0066(12) -0.0057(12) -0.0228(13)
    N3 0.0349(13) 0.0648(17) 0.0708(18) 0.0001(12) -0.0065(12) -0.0225(14)
    N4 0.0322(12) 0.0428(13) 0.0541(14) 0.0026(10) -0.0034(10) -0.0125(11)
    N5 0.0346(11) 0.0379(12) 0.0392(12) 0.0015(9) 0.0021(9) -0.0013(9)
    N6 0.0456(13) 0.0389(12) 0.0405(13) -0.0140(10) -0.0067(10) 0.0060(10)
    N7 0.0433(13) 0.0348(12) 0.0464(14) -0.0020(10) 0.0019(11) 0.0010(10)
    N8 0.083(2) 0.073(2) 0.0529(17) -0.0068(16) -0.0253(16) -0.0143(14)
    O1 0.0290(9) 0.0403(10) 0.0501(11) -0.0026(8) 0.0035(8) -0.0124(8)
_geom_special_details
;
 All s.u.'s (except the s.u. in the dihedral angle between two l.s. planes)
 are estimated using the full covariance matrix. The cell s.u.'s are taken
 into account individually in the estimation of s.u.'s in distances, angles
 and torsion angles; correlations between s.u.'s in cell parameters are only
 used when they are defined by crystal symmetry. An approximate (isotropic)
 treatment of cell s.u.'s is used for estimating s.u.'s involving l.s.
 planes.
;
loop_
    _geom_bond_atom_site_label_1
    _geom_bond_atom_site_label_2
    _geom_bond_site_symmetry_2
    _geom_bond_distance
    _geom_bond_publ_flag
    Mn1 N6 . 2.135(2) ?
    Mn1 N4 . 2.184(2) ?
    Mn1 N1 4_576 2.188(2) ?
    Mn1 N5 . 2.247(2) ?
    Mn1 N6 3_675 2.272(2) ?
    Mn1 O1 . 2.3682(18) ?
    C1 N4 . 1.322(3) ?
    C1 N1 . 1.322(3) ?
    C1 C2 . 1.490(4) ?
    C2 O1 . 1.430(3) ?
    C2 H2A . 0.9700 ?
    C2 H2B . 0.9700 ?
    C3 C4 . 1.364(4) ?
    C3 O1 . 1.376(3) ?
    C3 C11 . 1.416(4) ?
    C4 C5 . 1.414(4) ?
    C4 H4A . 0.9300 ?
    C5 C6 . 1.353(5) ?
    C5 H5A . 0.9300 ?
    C6 C7 . 1.415(4) ?
    C6 H6A . 0.9300 ?
    C7 C11 . 1.411(4) ?
    C7 C8 . 1.412(4) ?
    C8 C9 . 1.358(5) ?
    C8 H8A . 0.9300 ?
    C9 C10 . 1.399(4) ?
    C9 H9A . 0.9300 ?
    C10 N5 . 1.322(3) ?
    C10 H10A . 0.9300 ?
    C11 N5 . 1.376(3) ?
    N1 N2 . 1.361(3) ?
    N1 Mn1 4_575 2.188(2) ?
    N2 N3 . 1.302(3) ?
    N3 N4 . 1.361(3) ?
    N6 N7 . 1.169(3) ?
    N6 Mn1 3_675 2.272(2) ?
    N7 N8 . 1.157(3) ?
loop_
    _geom_angle_atom_site_label_1
    _geom_angle_atom_site_label_2
    _geom_angle_atom_site_label_3
    _geom_angle_site_symmetry_1
    _geom_angle_site_symmetry_3
    _geom_angle
    _geom_angle_publ_flag
    N6 Mn1 N4 . . 119.03(9) ?
    N6 Mn1 N1 . 4_576 96.42(8) ?
    N4 Mn1 N1 . 4_576 89.22(9) ?
    N6 Mn1 N5 . . 103.19(9) ?
    N4 Mn1 N5 . . 137.42(8) ?
    N1 Mn1 N5 4_576 . 91.43(8) ?
    N6 Mn1 N6 . 3_675 79.85(9) ?
    N4 Mn1 N6 . 3_675 89.90(9) ?
    N1 Mn1 N6 4_576 3_675 175.15(8) ?
    N5 Mn1 N6 . 3_675 92.44(9) ?
    N6 Mn1 O1 . . 161.79(8) ?
    N4 Mn1 O1 . . 69.03(7) ?
    N1 Mn1 O1 4_576 . 100.11(8) ?
    N5 Mn1 O1 . . 68.97(7) ?
    N6 Mn1 O1 3_675 . 84.01(7) ?
    N4 C1 N1 . . 111.6(2) ?
    N4 C1 C2 . . 122.5(2) ?
    N1 C1 C2 . . 125.9(2) ?
    O1 C2 C1 . . 104.99(19) ?
    O1 C2 H2A . . 110.7 ?
    C1 C2 H2A . . 110.7 ?
    O1 C2 H2B . . 110.7 ?
    C1 C2 H2B . . 110.7 ?
    H2A C2 H2B . . 108.8 ?
    C4 C3 O1 . . 125.4(3) ?
    C4 C3 C11 . . 121.5(2) ?
    O1 C3 C11 . . 113.0(2) ?
    C3 C4 C5 . . 118.8(3) ?
    C3 C4 H4A . . 120.6 ?
    C5 C4 H4A . . 120.6 ?
    C6 C5 C4 . . 121.6(3) ?
    C6 C5 H5A . . 119.2 ?
    C4 C5 H5A . . 119.2 ?
    C5 C6 C7 . . 120.2(3) ?
    C5 C6 H6A . . 119.9 ?
    C7 C6 H6A . . 119.9 ?
    C11 C7 C8 . . 116.5(3) ?
    C11 C7 C6 . . 119.2(3) ?
    C8 C7 C6 . . 124.3(3) ?
    C9 C8 C7 . . 120.5(3) ?
    C9 C8 H8A . . 119.7 ?
    C7 C8 H8A . . 119.7 ?
    C8 C9 C10 . . 119.1(3) ?
    C8 C9 H9A . . 120.4 ?
    C10 C9 H9A . . 120.4 ?
    N5 C10 C9 . . 123.2(3) ?
    N5 C10 H10A . . 118.4 ?
    C9 C10 H10A . . 118.4 ?
    N5 C11 C7 . . 122.7(3) ?
    N5 C11 C3 . . 118.7(2) ?
    C7 C11 C3 . . 118.6(3) ?
    C1 N1 N2 . . 105.2(2) ?
    C1 N1 Mn1 . 4_575 132.27(18) ?
    N2 N1 Mn1 . 4_575 115.27(17) ?
    N3 N2 N1 . . 109.1(2) ?
    N2 N3 N4 . . 108.8(2) ?
    C1 N4 N3 . . 105.3(2) ?
    C1 N4 Mn1 . . 121.64(17) ?
    N3 N4 Mn1 . . 132.69(18) ?
    C10 N5 C11 . . 117.9(2) ?
    C10 N5 Mn1 . . 121.83(19) ?
    C11 N5 Mn1 . . 120.26(17) ?
    N7 N6 Mn1 . . 132.73(19) ?
    N7 N6 Mn1 . 3_675 126.11(18) ?
    Mn1 N6 Mn1 . 3_675 100.15(9) ?
    N8 N7 N6 . . 178.1(3) ?
    C3 O1 C2 . . 120.2(2) ?
    C3 O1 Mn1 . . 118.92(15) ?
    C2 O1 Mn1 . . 120.41(14) ?
loop_
    _geom_hbond_atom_site_label_D
    _geom_hbond_atom_site_label_H
    _geom_hbond_atom_site_label_A
    _geom_hbond_site_symmetry_A
    _geom_hbond_distance_DH
    _geom_hbond_distance_HA
    _geom_hbond_distance_DA
    _geom_hbond_angle_DHA
    C2 H2B N8 2_645 0.97 2.50 3.223(4) 131.4
    C5 H5A N3 1_455 0.93 2.49 3.413(4) 173.3
data_global
_journal_date_recd_electronic     2008-07-01
_journal_date_accepted     2008-07-18
_journal_name_full     'Acta Crystallographica, Section E'
_journal_year     2008
_journal_volume     64
_journal_issue      8
_journal_page_first     m1060
_journal_page_last     m1060
_journal_paper_category     QM
_journal_coeditor_code     RK2100
_publ_contact_author_name     'Heng-Yun Ye*'
_publ_contact_author_address
;
 Ordered Matter Science Research Center, College of Chemistry and
 Chemical Engineering, Southeast University, Nanjing 210096, People's Republic
 of China
;
_publ_contact_author_email     hyye@seu.edu.cn
_publ_contact_author_fax     '862552090626'
_publ_contact_author_phone     '862552090626'
_publ_section_title
;\
Poly[(\m~2~-azido-\k^2^<i>N</i>^1^:<i>N</i>^1^)[\m~2~-5-(8-quinolyloxymethyl)\
tetrazolato-\k^4^<i>N</i>^1^,<i>O</i>,<i>N</i>^5^:<i>N</i>^4^]manganese(II)]
;
loop_
    _publ_author_name
    _publ_author_address
    'Chen, Fang'
;
Ordered Matter Science Research Center,
College of Chemistry and Chemical Engineering, Southeast University,
Nanjing 210096, People's Republic of China
;
    'Ye, Heng-Yun'
;
Ordered Matter Science Research Center,
College of Chemistry and Chemical Engineering, Southeast University,
Nanjing 210096, People's Republic of China
;
