# Supplementary material for: Poly[(μ2-azido-κ2 N 1:N 1)[μ2-5-(8-quinolyloxymeth­yl)tetra­zolato-κ4 N 1,O,N 5:N 4]manganese(II)]
Source: Acta Crystallogr Sect E Struct Rep Online. 2008 Jul 23;64(Pt 8):m1060. doi: 10.1107/S1600536808022617 (PMC2961973; doi:10.1107/S1600536808022617)
Supplement: Supplementary file 2 [file e-64-m1060-Isup2.hkl]

# 
# h,k,l, Fc-squared, Fo-squared, sigma(Fo-squared) and status flag 
# 
data_I
_shelx_title ' 123 in P2(1)/c' 
_shelx_refln_list_code          4 
_shelx_F_calc_maximum      205.51 
_exptl_crystal_F_000       652.00 
_reflns_d_resolution_high  0.7601 
 
loop_ 
 _symmetry_equiv_pos_as_xyz 
 'x, y, z' 
 '-x, y+1/2, -z+1/2' 
 '-x, -y, -z' 
 'x, -y-1/2, z-1/2' 
 
_cell_length_a    10.4310 
_cell_length_b    14.4308 
_cell_length_c     8.5885 
_cell_angle_alpha  90.000 
_cell_angle_beta   90.676 
_cell_angle_gamma  90.000 
 
_shelx_F_squared_multiplier     1.000 
 
loop_ 
 _refln_index_h 
 _refln_index_k 
 _refln_index_l 
 _refln_F_squared_calc 
 _refln_F_squared_meas 
 _refln_F_squared_sigma 
 _refln_observed_status 
   2   0   0     7989.80     7922.74     52.01 o 
   3   0   0       60.26       82.29     13.31 o 
   4   0   0      952.70      994.40     18.39 o 
   5   0   0      662.71      688.35     17.83 o 
   6   0   0      693.91      614.82     17.27 o 
   7   0   0     2017.75     2028.91     27.77 o 
   8   0   0       68.21       74.52      7.27 o 
   9   0   0       78.32       73.90      9.32 o 
  10   0   0     1498.19     1661.06    141.39 o 
  11   0   0      558.57      692.62     87.43 o 
  12   0   0      123.81      113.47     20.37 o 
  13   0   0       12.56       21.22     10.19 o 
   2   1   0     1015.01      921.05      7.30 o 
   3   1   0      417.03      331.89      7.00 o 
   4   1   0      913.46      873.14     12.53 o 
   5   1   0     5095.75     5215.45     46.85 o 
   6   1   0     4121.87     4165.26     47.36 o 
   7   1   0     1344.56     1319.11     17.29 o 
   8   1   0      463.29      446.38     18.42 o 
   9   1   0       64.49       69.15     11.30 o 
  10   1   0      191.26      186.03     21.46 o 
  11   1   0       80.15       75.95     10.40 o 
  12   1   0      167.50      172.57     18.27 o 
  13   1   0      138.11      147.29     15.64 o 
   0   2   0     1063.77      961.46     12.65 o 
   1   2   0     1454.29     1255.08      6.76 o 
   2   2   0       12.89       28.94      3.57 o 
   3   2   0       24.95       35.58      2.84 o 
   4   2   0        7.41       15.46      2.41 o 
   5   2   0      522.03      583.90     10.58 o 
   6   2   0      241.71      235.22     14.05 o 
   7   2   0      865.01      849.22     16.34 o 
   8   2   0      281.19      284.88     18.27 o 
   9   2   0      566.64      580.95     40.18 o 
  10   2   0      424.54      406.58     30.20 o 
  11   2   0       31.06       26.85      9.60 o 
  12   2   0        0.12       14.70      5.73 o 
  13   2   0        3.00       20.58      7.81 o 
   1   3   0     1439.26     1558.89     12.62 o 
   2   3   0    11062.03    10970.71     53.72 o 
   3   3   0     4827.13     4731.76     31.68 o 
   4   3   0     5397.35     5470.68     33.90 o 
   5   3   0      426.35      404.29     10.36 o 
   6   3   0      978.93     1020.29     19.46 o 
   7   3   0     1183.59     1138.85     18.98 o 
   8   3   0      623.49      635.26     23.29 o 
   9   3   0      631.09      568.22     64.21 o 
  10   3   0        1.40       11.68      5.25 o 
  11   3   0       23.52       14.30      9.16 o 
  12   3   0       66.32       39.64      8.36 o 
  13   3   0      155.83      136.68     17.83 o 
   0   4   0      263.18      269.96      9.65 o 
   1   4   0        5.27        7.30      2.79 o 
   2   4   0     1411.45     1282.20     15.82 o 
   3   4   0     6211.33     6248.08     36.96 o 
   4   4   0      213.32      257.52      8.50 o 
   5   4   0      412.42      434.82     11.38 o 
   6   4   0        9.54       16.31      4.94 o 
   7   4   0       90.39      112.92     10.16 o 
   8   4   0      617.12      671.25     22.80 o 
   9   4   0      549.14      610.68     45.04 o 
  10   4   0      234.55      229.11     13.62 o 
  11   4   0      132.61      135.98     23.31 o 
  12   4   0        6.96        9.35      7.63 o 
  13   4   0      264.30      277.40     25.73 o 
   1   5   0      957.32      934.76     13.53 o 
   2   5   0     2156.29     2139.57     27.23 o 
   3   5   0      708.28      713.60     13.63 o 
   4   5   0       10.26       28.47      4.29 o 
   5   5   0      606.74      647.07     15.85 o 
   6   5   0       18.66       17.89      3.78 o 
   7   5   0        1.36       18.41      6.86 o 
   8   5   0       12.59       23.97      6.64 o 
   9   5   0      228.33      239.88     15.70 o 
  10   5   0       34.86       28.08      6.64 o 
  11   5   0       14.08       19.20      7.21 o 
  12   5   0       80.65       58.76     11.30 o 
  13   5   0       33.05       43.17     10.94 o 
   0   6   0     4493.30     4304.77     36.87 o 
   1   6   0     2752.49     2709.37     20.19 o 
   2   6   0      792.78      777.78     15.91 o 
   3   6   0      468.91      435.51     10.12 o 
   4   6   0      120.90      171.16     22.53 o 
   5   6   0        5.33       10.55      4.09 o 
   6   6   0        2.88        9.20      4.70 o 
   7   6   0      758.71      787.28     23.06 o 
   8   6   0     1185.54     1289.76     30.83 o 
   9   6   0     1123.63     1220.55     46.62 o 
  10   6   0      530.66      607.60     23.53 o 
  11   6   0      329.23      332.46    112.76 o 
  12   6   0      227.69      228.23     23.40 o 
  13   6   0       93.51       77.24     15.10 o 
   1   7   0       34.88       35.76      3.44 o 
   2   7   0      406.38      416.01      9.09 o 
   3   7   0     1340.02     1373.52     18.06 o 
   4   7   0     1762.99     1828.63     26.79 o 
   5   7   0     1190.65     1177.82     33.63 o 
   6   7   0     1255.55     1290.05     23.32 o 
   7   7   0      667.25      744.08     33.88 o 
   8   7   0      249.69      267.29     21.78 o 
   9   7   0       60.18       50.24      8.41 o 
  10   7   0       33.03       30.59      7.00 o 
  11   7   0       20.15        9.79      5.77 o 
  12   7   0        3.99       16.94      6.88 o 
   0   8   0     2359.27     2500.16     64.18 o 
   1   8   0      401.36      437.21     12.06 o 
   2   8   0       60.59       50.50      4.58 o 
   3   8   0       37.33       31.71      4.23 o 
   4   8   0       36.96       42.36      7.03 o 
   5   8   0       55.42       63.24      9.63 o 
   6   8   0       23.16       15.84      4.59 o 
   7   8   0        0.37        6.60      4.02 o 
   8   8   0       80.73       85.46      9.36 o 
   9   8   0      121.98      120.91     12.03 o 
  10   8   0       53.83       32.65      6.70 o 
  11   8   0        2.19       10.38      5.29 o 
  12   8   0        0.21       20.93      8.96 o 
   1   9   0      130.98      124.16     10.16 o 
   2   9   0      368.86      343.36     13.40 o 
   3   9   0      276.96      220.58     13.76 o 
   4   9   0      331.89      339.01     12.48 o 
   5   9   0      979.68     1013.23     24.40 o 
   6   9   0      366.59      406.15     18.80 o 
   7   9   0      461.77      466.85     22.38 o 
   8   9   0       44.58       41.51      7.66 o 
   9   9   0      118.97      101.53     10.44 o 
  10   9   0       21.78       22.01      5.83 o 
  11   9   0       19.34       21.66      9.71 o 
  12   9   0       91.46       60.91     14.82 o 
   0  10   0      135.15      116.37     11.61 o 
   1  10   0     1105.91     1057.99     23.78 o 
   2  10   0     1536.69     1619.05     28.34 o 
   3  10   0      845.54      894.41     33.87 o 
   4  10   0      156.72      148.00      9.90 o 
   5  10   0        1.96       11.48      3.65 o 
   6  10   0      215.26      212.25     22.23 o 
   7  10   0      217.57      232.74     13.39 o 
   8  10   0      705.33      667.87     28.09 o 
   9  10   0      519.26      494.46     23.23 o 
  10  10   0      131.09      134.91     15.64 o 
  11  10   0       95.48       70.62     17.00 o 
   1  11   0        2.29        4.84      3.41 o 
   2  11   0       93.63       88.79      8.32 o 
   3  11   0      348.27      301.31     24.10 o 
   4  11   0       31.21       25.13      6.34 o 
   5  11   0      100.95       94.20      7.89 o 
   6  11   0       53.95       58.99      7.82 o 
   7  11   0        8.34       16.18     10.18 o 
   8  11   0       40.61       43.58      8.64 o 
   9  11   0        7.44        4.78      7.62 o 
  10  11   0        0.42        5.14      8.63 o 
  11  11   0        8.36       12.34      7.48 o 
   0  12   0     1129.87     1235.41     48.85 o 
   1  12   0      631.25      665.69     23.21 o 
   2  12   0      177.77      175.81     13.03 o 
   3  12   0      496.35      473.26     31.14 o 
   4  12   0      145.44      143.11     17.59 o 
   5  12   0       29.62       30.53      6.30 o 
   6  12   0       20.68       16.85      6.57 o 
   7  12   0      204.48      213.05     20.46 o 
   8  12   0      190.83      176.95     27.91 o 
   9  12   0       64.30       63.33     13.83 o 
  10  12   0       22.62       22.44      7.04 o 
   1  13   0      107.45      107.41     11.85 o 
   2  13   0      321.87      293.02     22.07 o 
   3  13   0      146.18      145.08     12.38 o 
   4  13   0     1057.31     1107.90     89.88 o 
   5  13   0      767.72      799.47     35.88 o 
   6  13   0     1317.35     1477.76    144.40 o 
   7  13   0      268.89      280.06     17.57 o 
   8  13   0       27.71       22.12      7.37 o 
   9  13   0        2.94        0.98      7.80 o 
   0  14   0      580.34      575.69     93.72 o 
   1  14   0      143.78      154.28     18.52 o 
   2  14   0        0.90        6.33      9.13 o 
   3  14   0      137.26      147.48     14.50 o 
   4  14   0      144.10      135.36     12.86 o 
   5  14   0        0.49        7.10      5.67 o 
   6  14   0      155.00      184.54     70.66 o 
   7  14   0        4.02       10.12     10.38 o 
   8  14   0        0.33       12.57      5.79 o 
   9  14   0        0.22       34.05     12.86 o 
   1  15   0        4.27       22.84      5.84 o 
   2  15   0       59.86       49.20      9.42 o 
   3  15   0      364.05      357.59     28.82 o 
   4  15   0      471.79      495.94     31.35 o 
   5  15   0        3.72       15.25      5.72 o 
   6  15   0       68.45       54.97     20.36 o 
   7  15   0       29.63       30.81     14.17 o 
   8  15   0        2.84        9.95     11.05 o 
   0  16   0      732.83      805.29     87.24 o 
   1  16   0      388.16      373.33     37.39 o 
   2  16   0      533.17      568.94     32.64 o 
   3  16   0      379.42      402.94     28.77 o 
   4  16   0       69.86       75.58     14.35 o 
   5  16   0        5.94       26.24     11.46 o 
   6  16   0       30.64       54.77     39.72 o 
   7  16   0       46.12       24.67      8.69 o 
   1  17   0        4.24       -1.20      9.61 o 
   2  17   0       51.65       31.45      9.08 o 
   3  17   0       81.89       77.93     11.21 o 
   4  17   0      121.39      127.97     15.65 o 
   5  17   0        8.56       31.01     18.71 o 
   6  17   0       12.09      -13.07     13.07 o 
   0  18   0       57.63       41.69     12.47 o 
   1  18   0        0.16        7.69      5.88 o 
   2  18   0        7.28        5.10      9.38 o 
   3  18   0        5.61        4.01      4.94 o 
   4  18   0        1.70        8.47     10.57 o 
 -13   1   1        3.06       12.81      9.07 o 
 -12   1   1        6.91       -1.01      5.82 o 
 -11   1   1      105.37       97.37     14.19 o 
 -10   1   1      248.23      219.91     21.54 o 
  -9   1   1     1954.60     2041.99     39.04 o 
  -8   1   1      108.36      115.04      8.20 o 
  -7   1   1     2878.84     2980.81     26.81 o 
  -6   1   1     4197.53     4267.13     49.00 o 
  -5   1   1     2890.86     2838.13     36.39 o 
  -4   1   1      493.42      428.77     10.41 o 
  -3   1   1     2962.23     2961.86     19.27 o 
  -2   1   1     9854.53     9699.91     53.43 o 
  -1   1   1        2.78        2.72      0.96 o 
   1   1   1     5388.57     5106.34     20.20 o 
   2   1   1      219.65      226.98      5.66 o 
   3   1   1      947.10      857.78     18.06 o 
   4   1   1     1899.33     1751.45     28.79 o 
   5   1   1     2844.77     2913.50     32.82 o 
   6   1   1       47.55       49.89      8.62 o 
   7   1   1        0.58        5.92      4.89 o 
   8   1   1     1285.49     1269.64     29.88 o 
   9   1   1      102.51       90.77     17.09 o 
  10   1   1      770.37      847.04     30.90 o 
  11   1   1      456.26      497.76     32.07 o 
  12   1   1      131.85      142.96     16.35 o 
  13   1   1       64.24       66.34     14.83 o 
 -13   2   1      407.39      411.06     63.74 o 
 -12   2   1      171.48      171.81     20.81 o 
 -11   2   1      383.47      376.91     38.62 o 
 -10   2   1      232.89      211.48     16.27 o 
  -9   2   1      219.09      186.71     14.11 o 
  -8   2   1      562.14      552.15     16.40 o 
  -7   2   1      190.72      174.37     11.41 o 
  -6   2   1      465.72      523.66     18.52 o 
  -5   2   1     1590.44     1566.61     22.46 o 
  -4   2   1     6086.36     6219.45     52.34 o 
  -3   2   1     7526.08     7255.95     36.70 o 
  -2   2   1     9566.78     9264.00     66.80 o 
  -1   2   1     9097.34     8564.70     46.51 o 
   0   2   1     7332.75     6963.79     32.95 o 
   1   2   1      724.33      744.05     11.27 o 
   2   2   1     1576.18     1506.99     12.06 o 
   3   2   1      276.47      270.65     10.67 o 
   4   2   1     2394.41     2266.91     28.54 o 
   5   2   1      700.65      591.69     13.45 o 
   6   2   1     2601.48     2701.59     49.19 o 
   7   2   1     1033.80     1099.57     24.21 o 
   8   2   1        9.36        9.12      6.93 o 
   9   2   1     1028.36     1096.58     60.69 o 
  10   2   1       43.34       42.52      9.69 o 
  11   2   1        6.62       23.25      6.74 o 
  12   2   1       62.00       43.55     10.36 o 
  13   2   1       51.50       47.54      9.60 o 
 -13   3   1        2.70       13.31      6.12 o 
 -12   3   1       14.69       13.93      7.31 o 
 -11   3   1       10.62       15.51      5.90 o 
 -10   3   1       82.40       67.38     10.79 o 
  -9   3   1      119.69      129.39     17.23 o 
  -8   3   1      266.84      253.02     18.99 o 
  -7   3   1      309.90      319.90     14.16 o 
  -6   3   1      281.84      280.31      9.44 o 
  -5   3   1     1469.01     1549.21     21.05 o 
  -4   3   1      247.93      290.85      9.26 o 
  -3   3   1      158.21      180.48      7.09 o 
  -2   3   1      752.45      707.64     12.42 o 
  -1   3   1     1055.75     1039.99     11.80 o 
   0   3   1     3398.94     3402.54     19.02 o 
   1   3   1     4830.12     4813.35     22.08 o 
   2   3   1      974.28      954.12      8.75 o 
   3   3   1     1027.14     1117.02     12.18 o 
   4   3   1     3350.01     3674.04     68.37 o 
   5   3   1      309.05      347.58     16.50 o 
   6   3   1      340.42      402.06     23.81 o 
   7   3   1       37.80       36.59      6.53 o 
   8   3   1       53.91       55.95      9.87 o 
   9   3   1        0.68       -2.21      4.25 o 
  10   3   1      179.83      166.02     14.69 o 
  11   3   1       54.11       60.23      9.48 o 
  12   3   1        0.57        5.99      7.47 o 
  13   3   1       34.95       29.97     12.63 o 
 -13   4   1       68.57       48.43     13.55 o 
 -12   4   1       37.76       28.59      8.86 o 
 -11   4   1      310.50      313.93     18.90 o 
 -10   4   1      281.44      381.64     36.64 o 
  -9   4   1      268.24      270.40     23.37 o 
  -8   4   1        4.18        7.38      4.31 o 
  -7   4   1       19.23       18.53      4.70 o 
  -6   4   1      334.80      367.32     12.13 o 
  -5   4   1     1104.64     1079.47     16.53 o 
  -4   4   1     6846.02     7075.75    149.77 o 
  -3   4   1     7098.66     6998.94     53.92 o 
  -2   4   1     1160.08      992.84     13.23 o 
  -1   4   1      493.06      501.81     10.03 o 
   0   4   1     1444.52     1319.37     13.85 o 
   1   4   1      712.84      725.72     15.93 o 
   2   4   1       72.67       45.35      4.38 o 
   3   4   1      432.73      465.42     11.23 o 
   4   4   1     1378.10     1365.11     18.98 o 
   5   4   1     1148.97     1060.15     28.88 o 
   6   4   1     2236.10     2432.68     76.13 o 
   7   4   1     1677.25     1884.70     42.82 o 
   8   4   1     1453.03     1558.69     34.99 o 
   9   4   1      337.57      368.32     33.93 o 
  10   4   1       62.02       43.36      8.26 o 
  11   4   1        0.02       11.89     11.16 o 
  12   4   1        1.19        2.91      8.72 o 
  13   4   1        6.69       14.46      7.81 o 
 -13   5   1        1.46        3.09      6.98 o 
 -12   5   1       64.12       57.17     10.69 o 
 -11   5   1      115.67      115.05     11.97 o 
 -10   5   1      207.97      208.80     17.01 o 
  -9   5   1     1365.58     1447.86     44.55 o 
  -8   5   1      878.61      913.35     25.13 o 
  -7   5   1      899.63      878.36     21.00 o 
  -6   5   1     1019.53     1109.11     22.30 o 
  -5   5   1      380.33      354.61     10.21 o 
  -4   5   1     4842.84     5113.67     67.07 o 
  -3   5   1      317.67      323.48      9.73 o 
  -2   5   1      236.22      215.01      8.27 o 
  -1   5   1     2307.60     2183.32     17.49 o 
   0   5   1      300.69      217.27      7.24 o 
   1   5   1     3539.68     3339.40     35.11 o 
   2   5   1     4884.42     5008.10     50.81 o 
   4   5   1     2128.14     2063.28     27.14 o 
   5   5   1       87.02      113.24      9.61 o 
   6   5   1       11.25       21.82      5.84 o 
   7   5   1       11.10        7.57      5.01 o 
   8   5   1      319.37      316.31     24.28 o 
   9   5   1      660.94      733.88     22.20 o 
  10   5   1      419.51      446.65     18.82 o 
  11   5   1      535.17      634.08     27.04 o 
  12   5   1      158.14      171.07     19.23 o 
  13   5   1      431.40      441.74     75.70 o 
 -12   6   1        0.31        4.59      7.94 o 
 -11   6   1       28.59       29.88      7.75 o 
 -10   6   1       28.33       31.06      6.33 o 
  -9   6   1       74.29       85.28     14.73 o 
  -8   6   1      170.06      156.36     15.85 o 
  -7   6   1      341.02      351.28     17.95 o 
  -6   6   1      576.58      639.56     14.57 o 
  -5   6   1       11.55       13.71      4.49 o 
  -4   6   1      646.82      685.64     14.11 o 
  -3   6   1      454.74      463.44     11.15 o 
  -2   6   1     1008.64     1004.66     28.99 o 
  -1   6   1      149.07      151.56      7.21 o 
   0   6   1     1108.64     1071.09     13.23 o 
   1   6   1     1158.35     1176.55     17.07 o 
   2   6   1       14.47       16.21      2.35 o 
   3   6   1       97.71       84.38      6.50 o 
   4   6   1     1809.33     1908.96     25.97 o 
   5   6   1        0.51        5.27      2.91 o 
   6   6   1      497.61      563.48     34.28 o 
   7   6   1      140.37      146.84     12.35 o 
   8   6   1      419.32      449.31     33.54 o 
   9   6   1       21.70       25.82      5.61 o 
  10   6   1       37.94       25.15      8.06 o 
  11   6   1        7.98       10.73      8.22 o 
  12   6   1       27.85       22.48     11.22 o 
 -12   7   1        5.12       17.05      7.76 o 
 -11   7   1        1.80        2.24      5.17 o 
 -10   7   1        0.70       22.33      7.54 o 
  -9   7   1       47.36       50.42      8.83 o 
  -8   7   1       12.66       10.14      5.85 o 
  -7   7   1       29.86       34.53      5.53 o 
  -6   7   1      218.30      201.01     12.76 o 
  -5   7   1      115.57      115.08     18.28 o 
  -4   7   1       14.16       14.03      4.23 o 
  -3   7   1       23.45       29.57      3.57 o 
  -2   7   1     1262.94     1239.97     22.77 o 
  -1   7   1      207.73      173.05      9.33 o 
   0   7   1      703.36      674.50     19.17 o 
   1   7   1     1154.86     1199.87     40.23 o 
   2   7   1     1781.77     1701.30     23.38 o 
   3   7   1     1893.50     1924.21     46.31 o 
   4   7   1     3495.19     3568.49     45.33 o 
   5   7   1      469.14      479.43     15.78 o 
   6   7   1      321.05      370.27     37.03 o 
   7   7   1      100.46       96.91      8.90 o 
   8   7   1       64.87       57.87      9.23 o 
   9   7   1       11.78       24.43      6.59 o 
  10   7   1      209.92      228.35     18.94 o 
  11   7   1      138.95      158.64     17.36 o 
  12   7   1       87.45       72.38     13.27 o 
 -12   8   1      180.48      152.37     21.31 o 
 -11   8   1      300.79      295.59     20.30 o 
 -10   8   1      269.39      295.53     23.49 o 
  -9   8   1      301.97      311.21     22.97 o 
  -8   8   1        6.02        3.10      3.81 o 
  -7   8   1       15.43       25.25      5.79 o 
  -6   8   1        3.76        3.81      5.91 o 
  -5   8   1      187.48      186.09     13.70 o 
  -4   8   1      366.03      354.35     12.73 o 
  -3   8   1     1459.89     1480.35     21.90 o 
  -2   8   1     1304.14     1284.55     22.74 o 
  -1   8   1      354.96      298.63     12.90 o 
   0   8   1     1332.98     1384.16     22.45 o 
   1   8   1     1121.28     1183.60     19.31 o 
   2   8   1      255.68      256.15     15.14 o 
   3   8   1      543.21      548.03     19.67 o 
   4   8   1     1194.41     1220.49     23.71 o 
   5   8   1     1465.58     1520.37     25.02 o 
   6   8   1     1285.67     1358.20     34.45 o 
   7   8   1     1418.89     1472.74     84.10 o 
   8   8   1     1445.65     1494.84     28.26 o 
   9   8   1      511.26      523.79     36.22 o 
  10   8   1      201.31      192.46     12.15 o 
  11   8   1       44.09       36.41      8.75 o 
  12   8   1        0.03       10.16      7.67 o 
 -12   9   1        4.34       24.40     12.16 o 
 -11   9   1        0.88       -2.33      9.01 o 
 -10   9   1       28.53       22.72      5.81 o 
  -9   9   1       22.72       33.45      9.28 o 
  -8   9   1      206.22      228.05     16.03 o 
  -7   9   1        0.86       -2.52      4.58 o 
  -6   9   1        0.78        9.17      7.31 o 
  -5   9   1        2.84        0.07      4.51 o 
  -4   9   1        7.85        1.10      4.51 o 
  -3   9   1        0.36        3.90      2.73 o 
  -2   9   1       31.53       22.27      3.63 o 
  -1   9   1     1093.55     1114.25     18.51 o 
   0   9   1      331.09      296.93     19.69 o 
   1   9   1     1679.31     1724.47     30.89 o 
   2   9   1     3889.66     4048.47     35.07 o 
   3   9   1     1317.64     1339.77     23.45 o 
   4   9   1      493.13      521.41     21.73 o 
   5   9   1       20.60       27.91      5.78 o 
   6   9   1       93.89      105.95      9.52 o 
   7   9   1      104.70       95.29     11.04 o 
   8   9   1       58.82       52.55      7.75 o 
   9   9   1      110.28      111.13     12.10 o 
  10   9   1        1.14        7.64      6.21 o 
  11   9   1        3.44        5.05     11.17 o 
 -11  10   1        8.82       13.00      8.98 o 
 -10  10   1        7.31       13.53      6.78 o 
  -9  10   1       36.11       30.57      6.38 o 
  -8  10   1       10.74       23.28      6.23 o 
  -7  10   1       54.41       52.83     11.10 o 
  -6  10   1      207.56      206.24     20.41 o 
  -5  10   1        1.20       12.33      3.93 o 
  -4  10   1      310.68      314.33     11.83 o 
  -3  10   1      271.57      248.75     10.86 o 
  -2  10   1      961.79      927.51     20.07 o 
  -1  10   1      668.10      626.84     38.41 o 
   0  10   1      650.89      659.14     17.67 o 
   1  10   1        4.12       12.41      4.06 o 
   2  10   1      109.71      113.54      8.93 o 
   3  10   1        9.52        8.25      4.19 o 
   4  10   1      423.88      450.87     21.26 o 
   5  10   1      121.41      105.17     14.99 o 
   6  10   1      354.60      343.11     27.98 o 
   7  10   1       16.80       21.85      7.99 o 
   8  10   1       44.47       38.76     10.20 o 
   9  10   1       42.46       44.07      9.40 o 
  10  10   1        9.03        4.48      5.07 o 
  11  10   1        0.01       19.21     16.70 o 
 -11  11   1       68.86       33.41     11.68 o 
 -10  11   1      196.46      175.12     22.31 o 
  -9  11   1      312.94      322.64     29.00 o 
  -8  11   1     1045.94     1121.61     88.07 o 
  -7  11   1     1158.96     1220.12     57.53 o 
  -6  11   1     1094.67     1149.68     34.56 o 
  -5  11   1        1.22       12.78      4.96 o 
  -4  11   1      353.10      325.45     17.18 o 
  -3  11   1       34.16       29.76      7.19 o 
  -2  11   1       30.76       20.51      3.81 o 
  -1  11   1      729.12      706.92     21.88 o 
   0  11   1     1766.10     1906.71     37.97 o 
   1  11   1      348.63      338.21     17.82 o 
   2  11   1      845.48      853.95     23.84 o 
   3  11   1      620.60      632.50     32.11 o 
   4  11   1     1008.23     1054.23     41.25 o 
   5  11   1        0.85       -3.09     12.16 o 
   6  11   1       33.49       31.68      6.56 o 
   7  11   1       91.83       85.42     10.67 o 
   8  11   1       70.59       66.46     21.75 o 
   9  11   1       98.75       89.84     10.46 o 
  10  11   1      217.95      196.66     18.15 o 
  11  11   1      256.44      269.07     34.19 o 
 -10  12   1       21.60       15.82      6.27 o 
  -9  12   1       11.32       11.08      7.28 o 
  -8  12   1        0.04       11.93      8.64 o 
  -7  12   1      161.06      174.65     22.38 o 
  -6  12   1      215.77      215.83     31.96 o 
  -5  12   1     1232.41     1346.23    110.98 o 
  -4  12   1      126.95      126.08     12.15 o 
  -3  12   1      343.86      336.85     25.99 o 
  -2  12   1      887.25      952.26     29.41 o 
  -1  12   1      792.72      873.36     32.25 o 
   0  12   1       86.86       80.50      7.78 o 
   1  12   1       16.59       18.48      5.16 o 
   2  12   1      448.46      442.82     29.21 o 
   3  12   1      100.60       95.47     13.29 o 
   4  12   1      213.46      221.83     16.33 o 
   5  12   1      725.94      710.10     32.57 o 
   6  12   1      342.97      366.18     28.42 o 
   7  12   1       52.46       53.05     14.34 o 
   8  12   1       20.25       42.82     12.10 o 
   9  12   1       29.95       41.21      9.07 o 
  10  12   1       38.88       18.30      8.86 o 
  -9  13   1        6.54        8.61      5.33 o 
  -8  13   1        5.71       17.38      7.03 o 
  -7  13   1        2.92       15.37      5.75 o 
  -6  13   1        7.48        4.91      5.98 o 
  -5  13   1       85.37       76.56      7.75 o 
  -4  13   1      597.87      539.89     43.13 o 
  -3  13   1        2.55        6.53      5.12 o 
  -2  13   1        0.96       -5.96      6.45 o 
  -1  13   1        5.96        9.03      7.87 o 
   0  13   1        8.94       13.97      6.69 o 
   1  13   1        1.60        7.43      6.13 o 
   2  13   1      111.01       93.97      8.64 o 
   3  13   1      580.33      596.35     25.25 o 
   4  13   1       24.84       26.95      5.97 o 
   5  13   1      188.55      186.94     23.73 o 
   6  13   1       43.84       30.05      8.11 o 
   7  13   1       24.83       23.09      8.02 o 
   8  13   1        4.99        5.13      5.92 o 
   9  13   1        6.10       13.13      5.99 o 
  -9  14   1        1.60        6.70      6.71 o 
  -8  14   1        3.75       16.27      7.40 o 
  -7  14   1       32.09       24.84     13.39 o 
  -6  14   1      110.47      112.23     15.78 o 
  -5  14   1      125.70      120.47     19.40 o 
  -4  14   1      520.24      520.93     38.54 o 
  -3  14   1      679.67      691.84     35.55 o 
  -2  14   1      506.48      612.38     66.47 o 
  -1  14   1      417.16      430.01     27.62 o 
   0  14   1      440.98      459.78     24.04 o 
   1  14   1      182.82      178.03     20.71 o 
   2  14   1        4.99       16.08      7.64 o 
   3  14   1        3.75       12.22      4.74 o 
   4  14   1      707.51      704.33     43.62 o 
   5  14   1        2.55        3.84      7.22 o 
   6  14   1      225.02      251.21     21.36 o 
   7  14   1       87.93       88.06     14.32 o 
   8  14   1       95.45       83.15     11.98 o 
   9  14   1       71.63       45.31     17.61 o 
  -8  15   1       47.03       55.51     12.69 o 
  -7  15   1      129.55      163.34     23.07 o 
  -6  15   1      179.12      178.20     21.95 o 
  -5  15   1      215.81      194.81     25.42 o 
  -4  15   1       31.38       24.39      5.43 o 
  -3  15   1       76.84       82.44     23.61 o 
  -2  15   1        1.17        5.30      8.27 o 
  -1  15   1        7.83       -0.85      8.86 o 
   0  15   1      136.54      150.11     20.29 o 
   1  15   1      323.97      334.68     24.13 o 
   2  15   1      327.06      362.64     22.40 o 
   3  15   1      202.93      211.10     19.35 o 
   4  15   1       55.13       53.06     15.56 o 
   5  15   1      382.30      447.03     71.06 o 
   6  15   1       29.19       24.54     16.67 o 
   7  15   1        3.78        1.23     10.82 o 
   8  15   1       38.70       36.00      9.96 o 
  -7  16   1       19.91       24.70     11.70 o 
  -6  16   1        5.47       31.62     12.32 o 
  -5  16   1        0.04       -2.24      5.57 o 
  -4  16   1       20.02       15.15      7.34 o 
  -3  16   1       29.44       36.17      9.92 o 
  -2  16   1       21.79       25.19      6.02 o 
  -1  16   1        0.71        3.81      4.55 o 
   0  16   1       42.71       45.22      8.06 o 
   1  16   1       34.77       27.06     10.89 o 
   2  16   1        8.12        8.90      6.52 o 
   3  16   1       36.14       29.97      8.16 o 
   4  16   1       76.97       55.84     22.77 o 
   5  16   1        8.78       10.66     10.72 o 
   6  16   1        0.30       13.62      7.49 o 
   7  16   1        1.88       27.71     11.86 o 
  -6  17   1       42.48       36.51     13.64 o 
  -5  17   1       50.14       60.55     13.61 o 
  -4  17   1       41.04       61.05     12.70 o 
  -3  17   1       11.55        8.76      7.78 o 
  -2  17   1       50.60       54.87     10.67 o 
  -1  17   1       47.64       41.56      9.23 o 
   0  17   1      322.06      337.05     37.86 o 
   1  17   1      299.73      321.91     33.95 o 
   2  17   1      233.37      209.79     22.78 o 
   3  17   1      137.52      127.38     15.26 o 
   4  17   1       35.01       31.77     10.74 o 
   5  17   1       23.53       32.14     10.13 o 
  -4  18   1      159.46      135.57     34.02 o 
  -3  18   1      191.11      149.34     20.86 o 
  -2  18   1      155.66      146.71     17.76 o 
  -1  18   1       70.24       79.08     12.95 o 
   0  18   1       62.72       44.66      9.47 o 
   1  18   1        0.88       11.90      5.83 o 
   2  18   1        3.11        6.12      9.69 o 
   3  18   1        4.52        1.05      9.18 o 
   4  18   1       15.03       23.44     11.19 o 
 -13   0   2      104.27      116.01     19.39 o 
 -12   0   2        5.86       10.39     14.44 o 
 -11   0   2       10.96        8.53     10.19 o 
 -10   0   2       64.62       59.06     12.37 o 
  -9   0   2     1044.44     1014.72     76.92 o 
  -8   0   2      878.79      893.40     31.27 o 
  -7   0   2     1777.58     1839.00     33.11 o 
  -6   0   2     1530.11     1547.90     34.79 o 
  -5   0   2        9.98       14.75      7.75 o 
  -4   0   2     2119.12     2004.17     32.15 o 
  -3   0   2      202.39      258.28     10.60 o 
  -2   0   2     1473.30     1314.62     23.79 o 
  -1   0   2        0.47       17.71     20.61 o 
   0   0   2      210.29      218.15     12.60 o 
   1   0   2     3157.56     3159.30     26.59 o 
   2   0   2     9221.78     8538.86     57.11 o 
   3   0   2     3505.43     3198.63     29.38 o 
   4   0   2     2997.05     2828.37     36.27 o 
   5   0   2      769.79      705.88     16.97 o 
   6   0   2      480.58      442.07     28.66 o 
   7   0   2      341.34      286.38     44.65 o 
   8   0   2       35.35       37.03     16.17 o 
   9   0   2      586.27      624.79     73.18 o 
  10   0   2       25.17       20.27     12.00 o 
  11   0   2       75.49      103.40     24.05 o 
  12   0   2      150.68      222.08     32.10 o 
  13   0   2      269.65      349.30     42.69 o 
 -13   1   2      191.04      183.93     23.87 o 
 -12   1   2       61.57       47.84     10.25 o 
 -11   1   2      218.02      204.65     17.13 o 
 -10   1   2      736.83      700.34     46.66 o 
  -9   1   2      358.93      343.72     23.98 o 
  -8   1   2     1903.05     1957.72     31.37 o 
  -7   1   2      309.86      303.17     13.45 o 
  -6   1   2       60.79       67.61      8.11 o 
  -5   1   2     1343.55     1377.63     19.48 o 
  -4   1   2        0.88        4.07      3.31 o 
  -3   1   2      604.08      542.59     10.56 o 
  -2   1   2        2.21        3.45      2.37 o 
  -1   1   2      792.94      737.53     14.55 o 
   0   1   2      354.95      368.77      7.16 o 
   1   1   2     6506.17     6445.27     40.34 o 
   2   1   2      424.29      378.06      8.37 o 
   3   1   2     2119.98     2010.96     15.32 o 
   4   1   2        0.21        4.46      4.53 o 
   5   1   2      207.74      206.75      9.50 o 
   6   1   2      614.72      558.97     16.94 o 
   7   1   2      700.33      692.26     16.74 o 
   8   1   2       23.38       24.26      7.08 o 
   9   1   2      417.92      451.33     52.93 o 
  10   1   2      237.67      249.16     19.14 o 
  11   1   2       19.48       21.01     11.04 o 
  12   1   2       28.31       32.54     10.28 o 
  13   1   2        8.61       23.01      8.32 o 
 -13   2   2        0.42       19.83     10.72 o 
 -12   2   2       56.51       54.08     10.33 o 
 -11   2   2       49.96       44.23      9.45 o 
 -10   2   2      121.46      123.06     15.13 o 
  -9   2   2      265.79      255.75     19.12 o 
  -8   2   2      386.05      366.09     20.10 o 
  -7   2   2      407.54      426.64     16.73 o 
  -6   2   2     1392.62     1413.16     23.22 o 
  -5   2   2     2104.30     2092.05     25.57 o 
  -4   2   2      707.37      689.92     10.90 o 
  -3   2   2     3473.48     3600.66     28.44 o 
  -2   2   2       35.10       36.65      4.14 o 
  -1   2   2       45.80       52.66      4.83 o 
   0   2   2    23937.76    23557.74    117.81 o 
   1   2   2     1011.56     1001.93     10.42 o 
   2   2   2      274.53      215.15      8.78 o 
   3   2   2      665.76      619.66     16.29 o 
   4   2   2      268.76      309.73     12.20 o 
   5   2   2      877.09      846.65     28.33 o 
   6   2   2     1557.77     1590.83     29.31 o 
   7   2   2      487.71      489.33     17.67 o 
   8   2   2      189.41      213.50     16.32 o 
   9   2   2      578.53      647.03     51.99 o 
  10   2   2        8.29       13.60      6.49 o 
  11   2   2        5.36        3.64     12.08 o 
  12   2   2       23.24       26.21     12.05 o 
  13   2   2      145.86      186.12     21.23 o 
 -13   3   2      116.87      114.13     34.98 o 
 -12   3   2      108.07      100.77     14.92 o 
 -11   3   2      485.24      454.26     49.55 o 
 -10   3   2      628.78      609.68     33.32 o 
  -9   3   2      291.58      258.36     23.46 o 
  -8   3   2       75.67       71.61      7.58 o 
  -7   3   2      932.43      899.71     20.60 o 
  -6   3   2        5.36       12.00      3.93 o 
  -5   3   2      438.58      395.54     16.61 o 
  -4   3   2     1557.14     1544.37     24.52 o 
  -3   3   2     2654.18     2613.84     24.99 o 
  -2   3   2     1359.48     1332.33     12.42 o 
  -1   3   2     1967.74     1832.83     14.26 o 
   0   3   2    42232.89    42111.98    250.16 o 
   1   3   2     4016.01     3816.58     22.86 o 
   2   3   2     1185.51     1149.46     12.87 o 
   3   3   2        1.76        2.43      1.93 o 
   4   3   2      800.99      885.55     16.97 o 
   5   3   2       32.72       38.72     11.88 o 
   6   3   2      717.79      717.54     18.53 o 
   7   3   2     2030.04     2091.78     41.61 o 
   8   3   2     1959.63     2082.73     44.63 o 
   9   3   2      405.52      418.98     26.96 o 
  10   3   2      896.51      988.63     28.77 o 
  11   3   2      242.77      301.39     20.68 o 
  12   3   2      166.69      141.78     19.22 o 
  13   3   2       55.52       62.56     11.23 o 
 -13   4   2      106.22      112.08     21.49 o 
 -12   4   2       33.60       27.92     14.25 o 
 -11   4   2        0.39        8.36      6.38 o 
 -10   4   2        3.33       18.58      6.48 o 
  -9   4   2       54.07       47.98      6.28 o 
  -8   4   2        1.28        5.62      5.70 o 
  -7   4   2     1692.95     1828.43     31.78 o 
  -6   4   2     3057.60     3217.16     26.82 o 
  -5   4   2     2459.35     2545.51     31.69 o 
  -4   4   2     2090.79     2163.93     26.48 o 
  -3   4   2     1805.81     1868.39     22.87 o 
  -2   4   2     3760.59     3806.66     26.17 o 
  -1   4   2     3075.34     3208.68     21.33 o 
   0   4   2      280.25      254.24     10.16 o 
   1   4   2      342.77      323.93     10.34 o 
   2   4   2     1624.77     1615.51     15.01 o 
   3   4   2     1360.92     1404.35     23.92 o 
   4   4   2     3625.21     3846.17     39.27 o 
   5   4   2     1097.80     1056.97     28.66 o 
   6   4   2      679.36      713.36     17.56 o 
   7   4   2       65.64       81.19     10.04 o 
   8   4   2      152.45      157.54     13.76 o 
   9   4   2       81.99       87.92      9.27 o 
  10   4   2      602.72      618.43     25.63 o 
  11   4   2      195.62      184.23     18.41 o 
  12   4   2       72.17       44.77     10.26 o 
  13   4   2      184.08      182.70     24.20 o 
 -13   5   2        3.03        7.22      8.75 o 
 -12   5   2        0.95       14.25     14.64 o 
 -11   5   2        0.09        2.34      3.98 o 
 -10   5   2      122.33      105.34     10.69 o 
  -9   5   2      195.79      182.77     11.29 o 
  -8   5   2      214.90      193.52     10.99 o 
  -7   5   2       16.00       22.51      5.59 o 
  -6   5   2      322.26      323.20     12.07 o 
  -5   5   2      517.08      539.02     21.09 o 
  -4   5   2      444.01      462.94     12.38 o 
  -3   5   2      132.98      141.23     10.56 o 
  -2   5   2      275.35      266.63     12.32 o 
  -1   5   2     1498.62     1590.69     16.72 o 
   0   5   2      918.26      923.21     10.74 o 
   1   5   2      566.20      534.52     14.11 o 
   2   5   2      788.62      762.61     13.81 o 
   3   5   2       11.82        8.61      3.00 o 
   4   5   2      246.39      228.97      7.01 o 
   5   5   2      166.48      177.67     10.28 o 
   6   5   2        0.95        8.73      6.90 o 
   7   5   2       57.04       49.63      6.08 o 
   8   5   2        1.08        6.60      5.56 o 
   9   5   2      300.82      275.76     19.99 o 
  10   5   2        0.36        5.97      6.19 o 
  11   5   2       20.08       18.81      6.18 o 
  12   5   2        5.83       20.39     11.92 o 
 -12   6   2        5.83        0.36     14.54 o 
 -11   6   2       21.63       23.54      6.54 o 
 -10   6   2       38.08       29.30      6.24 o 
  -9   6   2      286.00      256.29     24.73 o 
  -8   6   2      381.82      377.13     25.70 o 
  -7   6   2      561.94      573.88     21.89 o 
  -6   6   2      685.80      729.42     18.50 o 
  -5   6   2     2324.06     2396.75     25.11 o 
  -4   6   2      985.34      950.15     18.88 o 
  -3   6   2     1202.98     1164.92     16.89 o 
  -2   6   2        8.03        1.54      6.28 o 
  -1   6   2     1780.91     1805.46     21.02 o 
   0   6   2       10.31       11.88      3.85 o 
   1   6   2     4687.54     4774.77     63.91 o 
   2   6   2     5462.92     5578.57     85.99 o 
   3   6   2     2731.07     2768.01     39.47 o 
   4   6   2     2722.47     2884.74     36.81 o 
   5   6   2     1061.42     1076.19     13.02 o 
   6   6   2     1027.46     1002.84     26.85 o 
   7   6   2     1141.51     1236.47     35.78 o 
   8   6   2      253.93      244.06     21.04 o 
   9   6   2        2.60       10.84      6.38 o 
  10   6   2       28.48       38.41      6.99 o 
  11   6   2      119.66      130.51     15.33 o 
  12   6   2      171.23      177.87     19.55 o 
 -12   7   2       54.45       30.30      9.35 o 
 -11   7   2      142.55      116.45     14.78 o 
 -10   7   2      112.02      116.75     13.15 o 
  -9   7   2      701.75      731.60     23.83 o 
  -8   7   2       11.46       13.57      4.04 o 
  -7   7   2       11.39        7.93      4.72 o 
  -6   7   2        7.89       11.77      5.29 o 
  -5   7   2       10.33       10.75      3.76 o 
  -4   7   2       46.35       42.42      4.26 o 
  -3   7   2     4315.93     4565.07     54.34 o 
  -2   7   2     3583.50     3666.98     36.13 o 
  -1   7   2     2950.95     2956.99     30.13 o 
   0   7   2      906.18      806.50     17.19 o 
   1   7   2     4642.61     4838.48     60.33 o 
   2   7   2     2015.06     2062.99     26.91 o 
   3   7   2      273.18      279.87     34.71 o 
   4   7   2      375.33      345.82      8.12 o 
   5   7   2      236.28      218.51      8.96 o 
   6   7   2      178.50      175.16     11.93 o 
   7   7   2      244.07      286.40     14.11 o 
   8   7   2      986.73     1011.14     50.37 o 
   9   7   2      247.97      262.77     27.66 o 
  10   7   2       94.56       98.93     10.21 o 
  11   7   2       39.54       47.40     16.90 o 
  12   7   2       12.94       28.02     12.06 o 
 -12   8   2       17.55       17.40      9.06 o 
 -11   8   2        0.51        0.22      6.53 o 
 -10   8   2       14.95       17.51      6.15 o 
  -9   8   2       22.13       18.32      4.64 o 
  -8   8   2       43.56       42.04      5.52 o 
  -7   8   2       25.95       23.76      4.34 o 
  -6   8   2      236.33      210.54     22.13 o 
  -5   8   2        5.50        9.43      6.71 o 
  -4   8   2      309.39      346.85     15.88 o 
  -3   8   2       17.87       12.01      5.66 o 
  -2   8   2      422.83      407.71     12.15 o 
  -1   8   2     1040.45     1083.57     22.31 o 
   0   8   2      228.19      248.88     16.61 o 
   1   8   2       29.21       30.96      4.20 o 
   2   8   2      157.23      166.90     13.97 o 
   3   8   2       10.69       14.55      5.05 o 
   4   8   2      241.16      245.27     19.68 o 
   5   8   2      214.04      175.88     11.14 o 
   6   8   2        9.53       12.94      5.58 o 
   7   8   2       53.02       51.14      6.88 o 
   8   8   2      372.84      368.88     17.57 o 
   9   8   2       26.12       34.35      6.82 o 
  10   8   2       14.19        7.19      6.47 o 
  11   8   2        3.29       22.57     11.15 o 
  12   8   2        0.01       15.36     11.74 o 
 -11   9   2      126.25       96.35     21.26 o 
 -10   9   2       70.74       67.60     16.87 o 
  -9   9   2      134.89      135.45     14.81 o 
  -8   9   2      488.15      501.05     27.13 o 
  -7   9   2      525.38      544.09     17.47 o 
  -6   9   2      112.19      127.99     22.42 o 
  -5   9   2      267.28      278.09     14.52 o 
  -4   9   2       20.79       21.82      6.33 o 
  -3   9   2     1161.69     1173.57     22.71 o 
  -2   9   2     1756.16     1836.46     25.63 o 
  -1   9   2     3596.64     3851.48    120.20 o 
   0   9   2     3589.96     3708.45     33.95 o 
   1   9   2      685.97      667.12     27.64 o 
   2   9   2       85.80       86.94     10.55 o 
   3   9   2       48.88       38.98      5.68 o 
   4   9   2       42.53       43.47      7.11 o 
   5   9   2      129.39      132.22     12.73 o 
   6   9   2       64.89       53.81      7.77 o 
   7   9   2      541.17      608.72     43.14 o 
   8   9   2      674.45      705.11     30.48 o 
   9   9   2      487.22      476.92     61.18 o 
  10   9   2      255.24      292.86     27.30 o 
  11   9   2       86.92       64.89     15.51 o 
 -11  10   2        0.36        4.18     12.30 o 
 -10  10   2       70.91       44.37      7.93 o 
  -9  10   2       17.44       14.39      5.88 o 
  -8  10   2      138.64      126.38     11.28 o 
  -7  10   2      553.57      579.75     25.79 o 
  -6  10   2     1117.52     1105.24     31.96 o 
  -5  10   2      903.31      922.63     23.60 o 
  -4  10   2       23.19       27.95      5.30 o 
  -3  10   2      637.06      653.22     15.75 o 
  -2  10   2       84.79       97.96      8.39 o 
  -1  10   2        4.72        6.60      4.45 o 
   0  10   2     1031.21     1041.83     24.69 o 
   1  10   2      618.97      649.12     23.22 o 
   2  10   2     1306.36     1447.22     58.29 o 
   3  10   2      387.10      421.08     17.97 o 
   4  10   2     2415.29     2586.30     49.61 o 
   5  10   2      974.07     1016.12     65.74 o 
   6  10   2      754.09      833.74     50.88 o 
   7  10   2      337.84      360.41     27.34 o 
   8  10   2      139.29      133.20     15.84 o 
   9  10   2        5.18       19.36      8.30 o 
  10  10   2       51.76       56.31     19.76 o 
  11  10   2       27.61       29.72     11.78 o 
 -10  11   2        3.19       11.91      7.38 o 
  -9  11   2        8.19       10.15      5.70 o 
  -8  11   2       21.28       20.60      6.89 o 
  -7  11   2       50.72       40.06      6.00 o 
  -6  11   2       85.67       80.19      7.18 o 
  -5  11   2      130.15      137.73     10.25 o 
  -4  11   2      104.47       98.37     10.48 o 
  -3  11   2        0.12        5.54      6.06 o 
  -2  11   2       57.35       58.19      9.48 o 
  -1  11   2      272.29      258.90     14.88 o 
   0  11   2       19.48       10.36      6.71 o 
   1  11   2      109.13      111.84      8.94 o 
   2  11   2        0.12        4.45      4.42 o 
   3  11   2      156.16      156.19     14.42 o 
   4  11   2      528.77      554.10    157.84 o 
   5  11   2        9.71       11.07      4.39 o 
   6  11   2       22.93       18.13      7.59 o 
   7  11   2       10.87       11.58      7.08 o 
   8  11   2        2.35       12.60     11.99 o 
   9  11   2        1.89       10.93      5.43 o 
  10  11   2        0.12       -7.05      9.20 o 
 -10  12   2       10.67       24.16     11.85 o 
  -9  12   2       52.51       43.73      8.37 o 
  -8  12   2       17.19       17.34      7.72 o 
  -7  12   2      262.61      289.13     23.03 o 
  -6  12   2      405.15      387.33     28.98 o 
  -5  12   2      110.01      104.80     10.36 o 
  -4  12   2      629.98      608.55     22.32 o 
  -3  12   2      953.34      960.07     64.51 o 
  -2  12   2      508.23      519.87     41.95 o 
  -1  12   2       22.20       17.67      4.80 o 
   0  12   2      375.81      402.07     20.76 o 
   1  12   2       94.79      106.27     12.27 o 
   2  12   2       79.76       84.81     10.67 o 
   3  12   2       79.77       85.50      8.71 o 
   4  12   2      446.03      453.64     39.11 o 
   5  12   2        1.63        4.62      4.75 o 
   6  12   2        0.94        5.44      6.71 o 
   7  12   2       13.73        7.77      5.58 o 
   8  12   2       13.09       11.76      7.04 o 
   9  12   2       10.01       15.07      8.91 o 
  10  12   2      188.28      167.57     25.12 o 
  -9  13   2      122.48      131.58     19.97 o 
  -8  13   2      205.18      200.54     17.54 o 
  -7  13   2       10.35       20.78      8.44 o 
  -6  13   2        1.36        6.98      4.88 o 
  -5  13   2      137.09      135.00     13.61 o 
  -4  13   2      219.53      271.39     29.30 o 
  -3  13   2      384.74      431.14     29.54 o 
  -2  13   2      786.89      829.14     42.25 o 
  -1  13   2      568.88      615.07     39.49 o 
   0  13   2      280.51      278.29     17.77 o 
   1  13   2       45.18       59.91      7.47 o 
   2  13   2      175.97      184.27     14.53 o 
   3  13   2      197.99      190.13     19.26 o 
   4  13   2        3.02        3.41      4.99 o 
   5  13   2       33.78       29.27      7.55 o 
   6  13   2      251.31      220.46     20.90 o 
   7  13   2      111.98      120.62     12.35 o 
   8  13   2      220.25      248.92     20.01 o 
   9  13   2      396.55      364.14     39.18 o 
  -8  14   2       80.45       56.27     10.85 o 
  -7  14   2       35.07       65.28     19.97 o 
  -6  14   2       12.80        3.24      8.85 o 
  -5  14   2       30.30       41.73     11.03 o 
  -4  14   2      190.37      214.06     23.59 o 
  -3  14   2       58.83       62.79      8.55 o 
  -2  14   2      162.76      147.73     17.34 o 
  -1  14   2        0.15        9.69      5.65 o 
   0  14   2       17.14       10.17      7.49 o 
   1  14   2        2.43        1.05      4.66 o 
   2  14   2       24.93       21.52      5.98 o 
   3  14   2       87.08       79.87      9.83 o 
   4  14   2       38.63       34.85      5.94 o 
   5  14   2       48.77       38.03     11.64 o 
   6  14   2        0.74        4.39      5.53 o 
   7  14   2       15.08       21.40      7.63 o 
   8  14   2        0.66        9.92      4.61 o 
  -8  15   2       14.47        9.94     13.64 o 
  -7  15   2       18.49       22.97      7.81 o 
  -6  15   2       12.84       12.00      5.71 o 
  -5  15   2        4.34        4.22      9.08 o 
  -4  15   2        0.50        4.39      6.66 o 
  -3  15   2      153.64      144.95     16.11 o 
  -2  15   2       13.92        8.05      8.57 o 
  -1  15   2       48.11       56.82      7.65 o 
   0  15   2      224.01      280.57     33.53 o 
   1  15   2       12.63       28.40     12.47 o 
   2  15   2        0.57        9.33      5.85 o 
   3  15   2       22.47       20.32      6.73 o 
   4  15   2       72.77       60.80     10.46 o 
   5  15   2       13.52       19.86      9.46 o 
   6  15   2       13.38       28.58     12.48 o 
   7  15   2       60.73       52.75     21.35 o 
   8  15   2       32.80       27.23     11.18 o 
  -7  16   2      107.60       97.43     31.25 o 
  -6  16   2      154.19      129.93     23.88 o 
  -5  16   2      153.86      130.64     18.20 o 
  -4  16   2      382.73      345.33     36.55 o 
  -3  16   2        3.73        0.78      6.46 o 
  -2  16   2        5.39        0.83      6.36 o 
  -1  16   2        0.17       -2.84      7.56 o 
   0  16   2        0.63       13.18     11.04 o 
   1  16   2      158.44      149.87     18.69 o 
   2  16   2      282.82      310.37     26.86 o 
   3  16   2      341.75      366.18     53.54 o 
   4  16   2       97.11      114.23     23.30 o 
   5  16   2      103.41      122.57     17.74 o 
   6  16   2      315.53      304.36     29.62 o 
  -5  17   2        5.26       14.51      7.83 o 
  -4  17   2       81.12       69.21     13.40 o 
  -3  17   2        4.14        1.75      8.70 o 
  -2  17   2       15.58       14.87      5.87 o 
  -1  17   2       15.83       34.43     13.01 o 
   0  17   2       87.74       70.76     11.13 o 
   1  17   2       72.03       52.91     15.70 o 
   2  17   2       34.88       18.29      9.38 o 
   3  17   2        5.09       10.30      8.35 o 
   4  17   2       15.45       24.06     11.29 o 
   5  17   2        0.54        0.89      8.26 o 
  -3  18   2       68.98       40.48      7.23 o 
  -2  18   2        1.63       19.76      8.76 o 
  -1  18   2        0.35        0.87     12.08 o 
   0  18   2        0.79        0.66      8.41 o 
   1  18   2       21.40       38.22      8.32 o 
   2  18   2       25.29       26.65      9.29 o 
   3  18   2        8.48       20.06      9.81 o 
 -13   1   3      302.57      339.03     54.98 o 
 -12   1   3       22.50        6.86      9.04 o 
 -11   1   3      247.11      229.14     20.85 o 
 -10   1   3       39.62       41.75      6.11 o 
  -9   1   3       22.09       22.71      6.10 o 
  -8   1   3       60.52       60.56      6.25 o 
  -7   1   3      251.57      252.33     21.63 o 
  -6   1   3      222.09      225.80     10.49 o 
  -5   1   3       43.19       69.76      5.47 o 
  -4   1   3     2468.11     2521.48     27.12 o 
  -3   1   3     3638.29     3439.47     26.09 o 
  -2   1   3     2502.89     2330.31     23.65 o 
  -1   1   3      480.77      430.44      9.49 o 
   0   1   3       28.33       22.38      3.50 o 
   1   1   3        3.45        5.58      2.24 o 
   2   1   3      185.45      171.19      7.93 o 
   3   1   3      800.01      781.48     12.59 o 
   4   1   3     4558.97     4457.25     45.13 o 
   5   1   3      557.28      467.58     10.75 o 
   6   1   3     3040.02     3132.08     29.63 o 
   7   1   3     1288.14     1350.60     25.43 o 
   8   1   3      833.63      881.76     70.18 o 
   9   1   3      510.26      525.75     28.47 o 
  10   1   3       69.12       62.53      9.82 o 
  11   1   3        0.28       13.67     11.57 o 
  12   1   3       43.00       39.38     10.02 o 
  13   1   3      158.19      205.07     25.14 o 
 -13   2   3       36.14       28.59     18.17 o 
 -12   2   3       90.46       42.51     10.26 o 
 -11   2   3      264.75      232.03     22.94 o 
 -10   2   3      474.62      393.63     35.36 o 
  -9   2   3      927.38      920.99     26.88 o 
  -8   2   3      554.62      569.72     15.87 o 
  -7   2   3      716.84      715.63     17.08 o 
  -6   2   3      514.17      529.53     18.63 o 
  -5   2   3       15.28        6.54      4.25 o 
  -4   2   3     1665.42     1745.82     23.59 o 
  -3   2   3        3.28        8.41      3.49 o 
  -2   2   3      877.82      863.40     21.50 o 
  -1   2   3     1771.00     1587.80     10.62 o 
   0   2   3     8670.11     8284.67     49.91 o 
   1   2   3     3159.18     2967.35     21.96 o 
   2   2   3     2289.74     2129.16     18.88 o 
   3   2   3     3036.75     2934.76     30.61 o 
   4   2   3      852.93      743.01     13.29 o 
   5   2   3        7.67       17.32      5.01 o 
   6   2   3      431.37      423.16     15.38 o 
   7   2   3      388.45      370.57     17.03 o 
   8   2   3      542.38      504.88     32.42 o 
   9   2   3      145.47      154.07     15.06 o 
  10   2   3      740.31      754.21     69.43 o 
  11   2   3      504.88      600.67     29.96 o 
  12   2   3      121.01      116.44     15.39 o 
  13   2   3      201.82      232.27     27.52 o 
 -13   3   3       29.15       -7.89     22.71 o 
 -12   3   3       45.03       23.23      6.72 o 
 -11   3   3       23.45       11.90      6.44 o 
 -10   3   3       63.37       66.34      7.33 o 
  -9   3   3      116.98      101.72      8.63 o 
  -8   3   3      620.70      612.40     27.14 o 
  -7   3   3      124.63      156.52     10.58 o 
  -6   3   3      510.92      489.98     12.43 o 
  -5   3   3      393.03      396.38     11.39 o 
  -4   3   3       31.12       22.93      4.61 o 
  -3   3   3       93.40      103.99      6.58 o 
  -2   3   3       39.64       39.47      4.28 o 
  -1   3   3       24.54       22.51      3.82 o 
   0   3   3     6678.47     7039.21     43.11 o 
   1   3   3     2929.77     3025.47     21.64 o 
   2   3   3      327.80      359.16     10.63 o 
   3   3   3        7.91       16.95      3.49 o 
   4   3   3      991.84     1067.42     16.99 o 
   5   3   3     1057.27     1111.14     21.35 o 
   6   3   3      333.40      338.27     18.60 o 
   7   3   3       88.11      101.72      9.46 o 
   8   3   3        0.09        8.44      5.59 o 
   9   3   3      637.78      666.35     25.13 o 
  10   3   3       22.69       15.33      7.63 o 
  11   3   3        0.22       19.04      7.32 o 
  12   3   3        0.29       20.09     10.68 o 
 -12   4   3        1.52        5.93      6.12 o 
 -11   4   3       24.35       25.06     10.71 o 
 -10   4   3       71.75       60.90      7.29 o 
  -9   4   3     1541.48     1583.72     44.47 o 
  -8   4   3      211.23      180.53     12.48 o 
  -7   4   3      172.42      174.07     14.29 o 
  -6   4   3      309.27      290.91     22.80 o 
  -5   4   3      794.28      741.48     20.78 o 
  -4   4   3       10.71        8.96      3.82 o 
  -3   4   3      559.10      582.51     11.94 o 
  -2   4   3     2608.44     2601.95     26.77 o 
  -1   4   3      326.15      289.93      9.52 o 
   0   4   3      681.55      655.37     18.49 o 
   1   4   3     9158.88     9372.08     72.51 o 
   2   4   3      560.93      518.05     10.21 o 
   3   4   3      402.61      403.81     10.40 o 
   4   4   3      558.92      535.84     15.10 o 
   5   4   3      626.10      664.85     16.60 o 
   6   4   3      245.76      239.40     12.89 o 
   7   4   3       62.57       60.69      7.10 o 
   8   4   3      967.86     1003.53     56.05 o 
   9   4   3       11.38       10.91      5.06 o 
  10   4   3      369.99      365.32     31.27 o 
  11   4   3      350.93      357.43     28.15 o 
  12   4   3      269.33      308.77     34.16 o 
 -12   5   3      140.44      132.27     18.56 o 
 -11   5   3      200.92      217.68     23.08 o 
 -10   5   3       80.88       72.78      8.86 o 
  -9   5   3      121.55      127.17      8.89 o 
  -8   5   3      167.35      141.96     10.00 o 
  -7   5   3      511.54      505.83     19.12 o 
  -6   5   3      667.39      664.89     19.68 o 
  -5   5   3     2713.88     2935.13     26.78 o 
  -4   5   3     4051.32     4231.86     46.81 o 
  -3   5   3     3736.18     3773.96     37.91 o 
  -2   5   3     3422.37     3399.11     41.55 o 
  -1   5   3      655.22      559.54     11.78 o 
   0   5   3     3888.76     4044.97     66.38 o 
   1   5   3      194.55      202.95      9.10 o 
   2   5   3       43.85       52.32      3.81 o 
   3   5   3     1037.21     1003.79     15.26 o 
   4   5   3      860.42      843.08     18.15 o 
   5   5   3      983.43      961.23     17.64 o 
   6   5   3     1016.25     1058.24     26.71 o 
   7   5   3      402.69      425.76     20.88 o 
   8   5   3       78.60       66.03      9.30 o 
   9   5   3        1.09       18.41      5.97 o 
  10   5   3       22.88       29.83      7.39 o 
  11   5   3        7.36        6.26      6.17 o 
  12   5   3       27.81       19.22     10.80 o 
 -12   6   3        0.15       12.35     10.96 o 
 -11   6   3        2.23       15.01     10.74 o 
 -10   6   3       19.48       26.39      6.75 o 
  -9   6   3        0.41        8.15      5.15 o 
  -8   6   3      158.74      150.81      9.43 o 
  -7   6   3      166.72      182.38     11.67 o 
  -6   6   3        6.60       20.90      5.60 o 
  -5   6   3       25.41       17.84      4.89 o 
  -4   6   3      149.13      151.70      9.93 o 
  -3   6   3      838.48      826.24     17.61 o 
  -2   6   3      510.52      491.43     13.03 o 
  -1   6   3      752.12      772.56     13.44 o 
   0   6   3      174.14      164.09      9.56 o 
   1   6   3       25.53       38.57      3.75 o 
   2   6   3      904.55      911.88     16.89 o 
   3   6   3      472.41      452.93     13.18 o 
   4   6   3       87.69       91.16      6.99 o 
   5   6   3       27.02       23.11      6.73 o 
   6   6   3       12.86       20.62      6.98 o 
   7   6   3        5.39       11.30      7.89 o 
   8   6   3       29.51       35.19      7.28 o 
   9   6   3      213.19      209.18     18.33 o 
  10   6   3       55.07       59.82     13.45 o 
  11   6   3        4.89       -5.99     16.44 o 
  12   6   3       15.42       18.93     15.26 o 
 -12   7   3       34.04       31.61      8.34 o 
 -11   7   3       94.49       99.73     16.09 o 
 -10   7   3       25.99       16.74      5.09 o 
  -9   7   3       27.67       44.18      6.95 o 
  -8   7   3       59.98       57.13      6.87 o 
  -7   7   3       62.36       59.99      6.99 o 
  -6   7   3      307.06      347.07     14.46 o 
  -5   7   3      608.18      642.11     22.61 o 
  -4   7   3      504.97      494.22     15.42 o 
  -3   7   3     1917.75     1931.88     27.95 o 
  -2   7   3     1304.38     1311.71     21.12 o 
  -1   7   3      149.87      129.20      8.00 o 
   0   7   3        1.00        4.00      4.76 o 
   1   7   3      731.74      773.48     18.99 o 
   2   7   3      593.56      617.73     31.75 o 
   3   7   3      407.70      406.32     15.40 o 
   4   7   3     1040.96     1039.14     27.34 o 
   5   7   3      900.30      910.01     20.41 o 
   6   7   3      356.51      380.34     24.62 o 
   7   7   3       82.32       66.97      9.90 o 
   8   7   3       20.41       21.02      6.53 o 
   9   7   3        3.27        2.48      5.04 o 
  10   7   3       25.91       21.33      8.14 o 
  11   7   3        0.81        0.02     12.14 o 
  12   7   3       61.82       68.07     16.42 o 
 -11   8   3      120.54       80.79     15.52 o 
 -10   8   3      313.11      286.82     21.25 o 
  -9   8   3      932.42      961.98     62.44 o 
  -8   8   3     1249.08     1332.51     24.03 o 
  -7   8   3     1621.88     1682.17     28.85 o 
  -6   8   3     1491.08     1557.92     33.99 o 
  -5   8   3       42.01       41.76      5.84 o 
  -4   8   3      140.55      123.46      8.24 o 
  -3   8   3      430.32      426.49     14.86 o 
  -2   8   3     1651.61     1647.94     35.76 o 
  -1   8   3     3516.44     3724.15     36.44 o 
   0   8   3     1645.98     1669.39     22.36 o 
   1   8   3     1353.47     1388.55     31.98 o 
   2   8   3     1057.87     1025.88     32.56 o 
   3   8   3      691.38      660.77     15.11 o 
   4   8   3     2189.17     2119.31    153.02 o 
   5   8   3      174.33      157.42      9.75 o 
   6   8   3        2.05        5.34      5.82 o 
   7   8   3      247.05      227.83     20.26 o 
   8   8   3      384.60      348.47     19.23 o 
   9   8   3      264.03      265.99     22.04 o 
  10   8   3      175.75      207.75     33.78 o 
  11   8   3      136.72      167.68     28.94 o 
 -11   9   3       11.26        9.83      5.44 o 
 -10   9   3        0.22       17.01      6.67 o 
  -9   9   3        3.62        2.53      5.99 o 
  -8   9   3       45.45       36.01      5.98 o 
  -7   9   3      152.87      147.42     11.05 o 
  -6   9   3      178.49      188.56     15.66 o 
  -5   9   3     1535.36     1588.08     30.93 o 
  -4   9   3       37.57       44.59      5.27 o 
  -3   9   3      457.34      490.71     19.10 o 
  -2   9   3      209.37      209.72     16.50 o 
  -1   9   3      385.15      362.51     14.37 o 
   0   9   3      456.28      483.91     25.62 o 
   1   9   3        0.06        9.87      5.47 o 
   2   9   3      185.35      192.97     14.16 o 
   3   9   3      162.23      178.44     16.57 o 
   4   9   3      352.49      350.70     20.42 o 
   5   9   3      870.94      862.73     41.75 o 
   6   9   3      548.74      578.83     34.69 o 
   7   9   3      250.22      249.70     24.62 o 
   8   9   3       59.43       56.15      9.76 o 
   9   9   3        4.35       11.11      5.01 o 
  10   9   3        1.38        9.65      6.53 o 
  11   9   3        3.28       11.12     10.61 o 
 -11  10   3        0.41        3.69      6.87 o 
 -10  10   3        9.49        3.99      8.22 o 
  -9  10   3        6.30       -7.58      7.74 o 
  -8  10   3       62.59       64.41      8.33 o 
  -7  10   3       22.32       21.34      5.16 o 
  -6  10   3       10.45       11.54      4.10 o 
  -5  10   3      265.39      258.12     18.66 o 
  -4  10   3      249.73      253.22     15.21 o 
  -3  10   3       21.88       25.61      6.17 o 
  -2  10   3      280.77      248.09     14.59 o 
  -1  10   3      301.13      290.63     16.79 o 
   0  10   3      202.49      227.50     14.69 o 
   1  10   3        0.72       10.59      4.57 o 
   2  10   3       53.34       69.16      8.47 o 
   3  10   3      640.71      711.61     64.16 o 
   4  10   3      121.34      135.05     13.83 o 
   5  10   3      355.25      331.43     33.02 o 
   6  10   3      113.62      120.22     13.41 o 
   7  10   3        9.80       16.25      7.62 o 
   8  10   3        5.96       13.07     11.79 o 
   9  10   3       23.06       13.53      8.81 o 
  10  10   3       68.67       49.51     12.83 o 
  11  10   3       32.27       53.72     14.67 o 
 -10  11   3       30.43       22.43      8.62 o 
  -9  11   3        3.56       10.35      8.14 o 
  -8  11   3       18.79       13.53      4.82 o 
  -7  11   3      199.65      194.75     20.66 o 
  -6  11   3      383.29      400.23     17.30 o 
  -5  11   3     1060.66     1111.55     29.57 o 
  -4  11   3      281.95      261.79     16.92 o 
  -3  11   3      915.11      906.97     51.46 o 
  -2  11   3      662.53      654.74     27.36 o 
  -1  11   3      176.47      198.64     11.78 o 
   0  11   3        0.32        7.82      4.39 o 
   1  11   3        1.74       11.90      5.31 o 
   2  11   3      102.07      109.93     10.97 o 
   3  11   3       42.36       29.87     14.38 o 
   4  11   3      617.99      627.17     33.91 o 
   5  11   3      834.40      831.47     36.30 o 
   6  11   3      467.55      483.23     22.49 o 
   7  11   3      296.03      330.60     28.18 o 
   8  11   3      228.82      265.72     23.82 o 
   9  11   3      245.08      272.47     25.04 o 
  10  11   3        0.09        6.02      8.88 o 
 -10  12   3       37.67       41.56     12.90 o 
  -9  12   3       57.72       53.95     12.72 o 
  -8  12   3       53.77       35.61      9.35 o 
  -7  12   3       25.58       28.47      8.99 o 
  -6  12   3        7.65        8.84      5.31 o 
  -5  12   3        4.43        9.17      3.68 o 
  -4  12   3        0.86        0.03      4.42 o 
  -3  12   3        0.31       -0.58      6.07 o 
  -2  12   3        0.98        3.18      3.41 o 
  -1  12   3       92.56       92.67      8.62 o 
   0  12   3      162.02      165.92     16.35 o 
   1  12   3      225.28      205.85     17.75 o 
   2  12   3      734.96      776.37     46.23 o 
   3  12   3      330.29      323.51     23.00 o 
   4  12   3      478.80      472.83     28.78 o 
   5  12   3       52.77       59.34      7.19 o 
   6  12   3        1.31       16.48      5.94 o 
   7  12   3        1.19       -0.68     10.89 o 
   8  12   3       10.72        4.41      6.52 o 
   9  12   3      113.83      121.05     23.29 o 
  -9  13   3        1.61       17.73      7.30 o 
  -8  13   3       79.12       55.82     14.38 o 
  -7  13   3        9.10       13.42      8.91 o 
  -6  13   3       15.75       18.11      5.96 o 
  -5  13   3       17.60       11.49      6.20 o 
  -4  13   3       18.05       14.92      5.38 o 
  -3  13   3       10.44       12.68      4.71 o 
  -2  13   3        2.32        5.97      5.79 o 
  -1  13   3        3.36        0.77      4.07 o 
   0  13   3        2.47       11.23      6.21 o 
   1  13   3      194.36      209.11     20.00 o 
   2  13   3        0.71        5.88      3.99 o 
   3  13   3       65.97       61.90      8.63 o 
   4  13   3      111.45      113.70     16.05 o 
   5  13   3      197.33      189.12     19.04 o 
   6  13   3      169.92      150.79     18.24 o 
   7  13   3       31.30       36.39      8.53 o 
   8  13   3       35.15       25.88     10.66 o 
   9  13   3        0.02       -3.00     10.60 o 
  -8  14   3      119.92       99.92     29.41 o 
  -7  14   3      323.32      396.18    336.10 o 
  -6  14   3       92.02       91.67     13.65 o 
  -5  14   3       53.62       40.56      9.43 o 
  -4  14   3        1.85        6.79      6.30 o 
  -3  14   3       69.88       55.46      6.69 o 
  -2  14   3      144.87      157.32     14.69 o 
  -1  14   3      131.73      155.24     12.64 o 
   0  14   3      674.20      652.70     44.00 o 
   1  14   3      247.96      275.59     24.35 o 
   2  14   3      363.44      381.22     26.24 o 
   3  14   3      294.42      309.62     31.47 o 
   4  14   3       99.99       99.16     12.10 o 
   5  14   3       79.02      104.02     13.20 o 
   6  14   3        9.58       10.07      9.57 o 
   7  14   3      137.43      142.75     20.34 o 
   8  14   3      239.61      238.55     28.93 o 
  -7  15   3       53.16      114.53    182.70 o 
  -6  15   3       92.23       69.34     19.14 o 
  -5  15   3       83.60       95.44     10.76 o 
  -4  15   3      282.99      237.80     28.31 o 
  -3  15   3      119.90      134.44     13.47 o 
  -2  15   3      194.88      202.89     19.03 o 
  -1  15   3       28.29       29.21      8.88 o 
   0  15   3       15.63       14.58      5.76 o 
   1  15   3       13.36        6.49      6.70 o 
   2  15   3      153.81      149.91     13.28 o 
   3  15   3      253.63      245.42     34.27 o 
   4  15   3      226.52      204.10     27.61 o 
   5  15   3      102.41       77.10     10.89 o 
   6  15   3      303.51      289.04     22.79 o 
   7  15   3      171.15      158.38     24.43 o 
  -6  16   3        9.07       10.93      8.00 o 
  -5  16   3        9.77        6.35     14.55 o 
  -4  16   3       20.97        9.35      6.27 o 
  -3  16   3        0.75        7.31      8.67 o 
  -2  16   3        0.16        5.96      5.78 o 
  -1  16   3       67.25       59.07     11.05 o 
   0  16   3       52.02       59.14      9.67 o 
   1  16   3       30.96       36.44      9.86 o 
   2  16   3        0.34       10.86      7.09 o 
   3  16   3       13.16       19.46      9.22 o 
   4  16   3       94.56       95.61     17.15 o 
   5  16   3        9.90       19.28      8.89 o 
   6  16   3       45.85       27.72     10.49 o 
  -4  17   3      117.95      102.67     16.53 o 
  -3  17   3      182.90      164.99     20.69 o 
  -2  17   3       18.99       20.66      5.68 o 
  -1  17   3       48.94       36.25     10.56 o 
   0  17   3       47.60       44.25      9.38 o 
   1  17   3       30.07       31.35      9.81 o 
   2  17   3        9.55       20.81      8.85 o 
   3  17   3       51.32       47.60     16.93 o 
   4  17   3      127.09      120.97     22.93 o 
  -2  18   3       16.62       28.68      8.28 o 
  -1  18   3       53.40       49.78     10.22 o 
   0  18   3      141.41      154.54     20.40 o 
   1  18   3      161.48      153.02     23.93 o 
   2  18   3      189.51      191.45     40.19 o 
 -12   0   4       65.90       56.77     28.87 o 
 -11   0   4      164.48      188.65     23.79 o 
 -10   0   4       78.71       75.47     13.05 o 
  -9   0   4      192.79      167.37     18.11 o 
  -8   0   4      394.87      360.29     39.40 o 
  -7   0   4      207.68      183.12     16.47 o 
  -6   0   4        2.30       11.17      7.35 o 
  -5   0   4       68.12       59.98      7.47 o 
  -4   0   4      281.40      265.50     11.77 o 
  -3   0   4     6788.42     6797.09    108.86 o 
  -2   0   4     3293.81     3170.03     47.65 o 
  -1   0   4     5027.48     5099.54     63.09 o 
   0   0   4     3209.78     3161.49     42.55 o 
   1   0   4     2691.52     2794.56     39.56 o 
   2   0   4      590.37      608.82     18.76 o 
   3   0   4        2.51        1.20      4.57 o 
   4   0   4     4515.69     4857.36    134.38 o 
   5   0   4      523.87      523.16     29.98 o 
   6   0   4     1352.28     1301.70     39.74 o 
   7   0   4     2744.52     3013.70     74.66 o 
   8   0   4     2796.48     3164.53     96.20 o 
   9   0   4     1896.61     2153.78    106.63 o 
  10   0   4      177.21      166.78     21.29 o 
  11   0   4       24.46        6.16     16.98 o 
  12   0   4        4.52       10.82     14.44 o 
 -12   1   4        1.46       15.53     11.41 o 
 -11   1   4        0.26       17.71      6.73 o 
 -10   1   4        1.70       10.36      4.62 o 
  -9   1   4        3.12        9.91      5.64 o 
  -8   1   4      378.40      349.58     24.76 o 
  -7   1   4      505.60      509.64     15.43 o 
  -6   1   4     1159.92     1176.25     21.61 o 
  -5   1   4      347.71      327.84     11.76 o 
  -4   1   4     1103.64     1061.31     18.70 o 
  -3   1   4       38.47       51.62      8.41 o 
  -2   1   4        1.62        8.29      5.30 o 
  -1   1   4      190.83      169.14      8.58 o 
   0   1   4       23.49       23.45      3.02 o 
   1   1   4      173.46      167.64      7.92 o 
   2   1   4     2242.72     2210.91     26.55 o 
   3   1   4     2422.22     2476.93     29.00 o 
   4   1   4     1412.95     1450.85     22.44 o 
   5   1   4      485.90      479.87     19.39 o 
   6   1   4      802.31      794.92     19.64 o 
   7   1   4      311.11      324.52     23.37 o 
   8   1   4       45.71       45.18     10.89 o 
   9   1   4      101.91      142.23     13.71 o 
  10   1   4      122.65      132.60     14.57 o 
  11   1   4       50.58       43.30     11.41 o 
  12   1   4        3.99       10.04     12.05 o 
 -12   2   4        6.65       16.11     14.06 o 
 -11   2   4        7.51        9.35      8.26 o 
 -10   2   4      129.94       99.93     11.40 o 
  -9   2   4      182.19      172.10     12.15 o 
  -8   2   4       32.12       44.00      6.07 o 
  -7   2   4       43.14       35.56      4.91 o 
  -6   2   4       25.60       28.38      4.56 o 
  -5   2   4      605.73      624.28     11.49 o 
  -4   2   4      361.80      351.30     12.91 o 
  -3   2   4     2647.97     2686.74     31.52 o 
  -2   2   4      722.97      725.84     17.17 o 
  -1   2   4       85.61       80.38      6.50 o 
   0   2   4     1243.79     1255.80     19.69 o 
   1   2   4       86.98       96.84      5.67 o 
   2   2   4      340.40      340.57     10.94 o 
   3   2   4       37.31       26.34      3.97 o 
   4   2   4        1.16        5.27      2.94 o 
   5   2   4       54.46       49.99      9.39 o 
   6   2   4       71.00       69.08      7.94 o 
   7   2   4      233.71      254.58     13.71 o 
   8   2   4      169.94      198.07     22.85 o 
   9   2   4       53.40       47.41     14.08 o 
  10   2   4        5.58       12.39     10.96 o 
  11   2   4       34.82       32.86     10.08 o 
  12   2   4       20.67       27.54     10.16 o 
 -12   3   4        7.60       11.51     13.71 o 
 -11   3   4        8.84       10.95      9.02 o 
 -10   3   4        1.64       14.35      9.15 o 
  -9   3   4      536.88      495.54     22.82 o 
  -8   3   4      430.41      403.70     19.79 o 
  -7   3   4      668.17      747.20     22.87 o 
  -6   3   4     1096.92     1140.13     20.08 o 
  -5   3   4     1776.03     1719.87     25.08 o 
  -4   3   4     1210.97     1296.28     33.74 o 
  -3   3   4        2.38        3.65      3.98 o 
  -2   3   4      371.29      366.31     10.87 o 
  -1   3   4     3160.60     3198.07     34.03 o 
   0   3   4      198.88      173.16      8.59 o 
   1   3   4     6425.50     6451.75     61.74 o 
   2   3   4     3564.27     3383.70     39.98 o 
   3   3   4     1715.18     1722.65     25.36 o 
   4   3   4      831.27      857.12     19.50 o 
   5   3   4      743.82      706.30     15.75 o 
   6   3   4      541.01      486.01     22.92 o 
   7   3   4      304.27      286.58     23.28 o 
   8   3   4       89.48       93.98     11.64 o 
   9   3   4      117.09      120.09     17.41 o 
  10   3   4      202.40      203.82     23.31 o 
  11   3   4      354.30      337.78     36.34 o 
  12   3   4      222.28      213.60     20.02 o 
 -12   4   4       92.70       76.22     23.95 o 
 -11   4   4      194.35      191.90     22.94 o 
 -10   4   4      198.19      195.44     15.16 o 
  -9   4   4       79.69       88.57      9.34 o 
  -8   4   4        1.57        6.51      6.59 o 
  -7   4   4      299.13      290.50     23.47 o 
  -6   4   4     1041.44     1024.94     20.43 o 
  -5   4   4      775.39      740.38     19.91 o 
  -4   4   4     1043.24     1049.81     19.67 o 
  -3   4   4      812.54      757.86     20.66 o 
  -2   4   4      951.78      950.42     19.20 o 
  -1   4   4      747.98      715.17     12.12 o 
   0   4   4     1470.20     1288.90     16.92 o 
   1   4   4      132.40      124.87      8.87 o 
   2   4   4      634.88      593.96     12.99 o 
   3   4   4       26.79       37.59      3.94 o 
   4   4   4      206.30      190.99     12.69 o 
   5   4   4      287.51      261.59     17.09 o 
   6   4   4      484.28      458.27     24.11 o 
   7   4   4       79.06       84.42     13.23 o 
   8   4   4        8.91        3.69      5.14 o 
   9   4   4       62.98       63.91     11.89 o 
  10   4   4      102.28      113.95     16.60 o 
  11   4   4       20.42       19.07      8.67 o 
  12   4   4        9.17        8.50      8.09 o 
 -12   5   4        0.01       13.35     15.32 o 
 -11   5   4        0.37       11.32     15.16 o 
 -10   5   4       13.03        7.55      5.74 o 
  -9   5   4      164.56      167.09     14.12 o 
  -8   5   4       12.86       12.66      6.92 o 
  -7   5   4        1.39        7.47      4.20 o 
  -6   5   4      625.14      607.66     30.38 o 
  -5   5   4      926.73      953.96     39.90 o 
  -4   5   4      408.18      404.73     14.87 o 
  -3   5   4        8.61        3.30      3.38 o 
  -2   5   4      220.79      237.83      9.98 o 
  -1   5   4      195.06      227.00     13.00 o 
   0   5   4     5536.00     5993.72     63.90 o 
   1   5   4     1125.12     1195.51     24.37 o 
   2   5   4      412.22      380.86     12.49 o 
   3   5   4       47.33       51.68      4.50 o 
   4   5   4        6.47        5.70      2.89 o 
   5   5   4       24.44       23.94      3.69 o 
   6   5   4      182.27      205.15     17.02 o 
   7   5   4       14.90       10.97      7.79 o 
   8   5   4      453.45      458.86     36.44 o 
   9   5   4      428.93      445.14     21.11 o 
  10   5   4        0.22       12.41      4.40 o 
  11   5   4       13.96       14.22      8.91 o 
  12   5   4       16.01       27.62      9.97 o 
 -12   6   4      169.46      188.46     33.06 o 
 -11   6   4      300.49      279.21     50.32 o 
 -10   6   4      211.07      203.10     19.66 o 
  -9   6   4      207.88      225.93     21.15 o 
  -8   6   4        3.64       16.17      8.75 o 
  -7   6   4      778.22      765.22     43.87 o 
  -6   6   4       48.05       48.70      6.62 o 
  -5   6   4      912.62      939.41     28.56 o 
  -4   6   4      936.81      992.68     21.23 o 
  -3   6   4     2654.82     2702.60     23.69 o 
  -2   6   4      605.71      575.78     13.56 o 
  -1   6   4      310.18      269.39     11.62 o 
   0   6   4     3427.73     3452.39     48.68 o 
   1   6   4       90.31       97.79      6.99 o 
   2   6   4      123.33      110.35      6.83 o 
   3   6   4      251.90      257.76     15.47 o 
   4   6   4       12.83       15.27      5.69 o 
   5   6   4        6.97       10.25      5.45 o 
   6   6   4       76.42       83.06     12.85 o 
   7   6   4      904.51      873.16     31.01 o 
   8   6   4     1606.01     1578.85     31.64 o 
   9   6   4      168.24      175.86     18.16 o 
  10   6   4      554.56      558.79     49.43 o 
  11   6   4       55.82       43.51      9.28 o 
 -11   7   4       29.64       16.19      8.79 o 
 -10   7   4      334.99      311.67     27.53 o 
  -9   7   4      641.69      633.39     48.77 o 
  -8   7   4       85.49       81.43      8.01 o 
  -7   7   4      861.52      967.06     41.87 o 
  -6   7   4      789.49      779.35    152.65 o 
  -5   7   4      685.38      698.15     24.96 o 
  -4   7   4      146.29      122.92      9.69 o 
  -3   7   4      258.03      260.53     14.93 o 
  -2   7   4      366.89      362.42     11.67 o 
  -1   7   4      778.13      863.61     15.61 o 
   0   7   4       39.60       54.61      5.62 o 
   1   7   4     1136.86     1198.83     17.01 o 
   2   7   4     1492.79     1527.43     21.86 o 
   3   7   4      698.66      721.92     18.69 o 
   4   7   4     1752.68     1798.63     32.37 o 
   5   7   4      186.27      202.92     15.17 o 
   6   7   4       37.45       39.72      6.82 o 
   7   7   4        4.19        7.59      6.09 o 
   8   7   4       97.04       92.35      9.79 o 
   9   7   4        6.02       12.64      3.65 o 
  10   7   4       99.04      101.57     16.96 o 
  11   7   4       26.84       25.45     11.86 o 
 -11   8   4        6.33       20.60      9.48 o 
 -10   8   4        0.63       15.18     14.87 o 
  -9   8   4       69.78       67.76     10.06 o 
  -8   8   4        0.31       14.31      6.06 o 
  -7   8   4       26.14       23.87      6.80 o 
  -6   8   4      304.03      255.53     22.38 o 
  -5   8   4        6.04       13.54      4.82 o 
  -4   8   4      144.44      138.73     13.65 o 
  -3   8   4       40.29       51.31      5.97 o 
  -2   8   4        8.67        5.83      3.82 o 
  -1   8   4       89.44       92.47      7.45 o 
   0   8   4      284.63      264.46     14.89 o 
   1   8   4        0.00        6.11      3.15 o 
   2   8   4       15.11        8.65      8.68 o 
   3   8   4      244.64      252.98     17.02 o 
   4   8   4      216.25      190.20     13.31 o 
   5   8   4       24.89       24.31      3.88 o 
   6   8   4        0.11        2.97      4.94 o 
   7   8   4        5.22        9.64      5.55 o 
   8   8   4        2.23       -1.16      9.23 o 
   9   8   4        2.26        5.64      7.39 o 
  10   8   4        4.96       13.87     12.00 o 
  11   8   4       14.43       12.90     11.95 o 
 -11   9   4       31.74       43.20     12.88 o 
 -10   9   4       29.63       24.83      7.30 o 
  -9   9   4      103.34      104.25     15.08 o 
  -8   9   4      302.48      272.91     25.01 o 
  -7   9   4      533.18      560.87     45.30 o 
  -6   9   4      761.26      750.75     23.63 o 
  -5   9   4       94.10       99.71      8.96 o 
  -4   9   4       41.79       43.96      6.16 o 
  -3   9   4      808.60      800.23     25.65 o 
  -2   9   4        0.17       10.21      5.17 o 
  -1   9   4      514.24      514.27     16.53 o 
   0   9   4      768.81      812.09     23.37 o 
   1   9   4      364.16      428.75     42.60 o 
   2   9   4      282.79      260.01     16.83 o 
   3   9   4       55.02       71.31      7.21 o 
   4   9   4     1370.13     1516.96     38.83 o 
   5   9   4        9.38        6.16      8.24 o 
   6   9   4        0.72       15.45      6.78 o 
   7   9   4       42.17       23.43      8.65 o 
   8   9   4       79.04       71.36     13.72 o 
   9   9   4        0.32       25.77      8.24 o 
  10   9   4      132.08      135.89     30.45 o 
 -10  10   4      154.53      151.55     26.33 o 
  -9  10   4      253.84      234.18     28.03 o 
  -8  10   4       18.97       11.79      4.30 o 
  -7  10   4       14.80       21.28      9.70 o 
  -6  10   4       90.59       91.37      8.29 o 
  -5  10   4      425.38      421.60     17.31 o 
  -4  10   4        9.95        7.84      4.17 o 
  -3  10   4      377.98      390.44     29.17 o 
  -2  10   4      658.17      699.16     29.48 o 
  -1  10   4      871.71      948.56     28.11 o 
   0  10   4      623.30      673.46     25.10 o 
   1  10   4      329.08      353.61     24.50 o 
   2  10   4      130.62      147.42     14.14 o 
   3  10   4        4.03       13.01      4.64 o 
   4  10   4      177.27      188.10     12.02 o 
   5  10   4     1288.56     1456.09     68.91 o 
   6  10   4      547.49      590.28     41.46 o 
   7  10   4      218.79      240.91     34.18 o 
   8  10   4      147.93      159.48     18.15 o 
   9  10   4      127.95      143.55     13.49 o 
  10  10   4      135.88      157.80     22.67 o 
 -10  11   4        6.15       22.28      9.73 o 
  -9  11   4       34.48       36.90      7.27 o 
  -8  11   4       68.22       71.11     12.39 o 
  -7  11   4       18.81       22.81      7.41 o 
  -6  11   4       15.42       13.79      4.34 o 
  -5  11   4       47.29       43.68      6.79 o 
  -4  11   4      482.99      459.44     24.08 o 
  -3  11   4      185.92      159.31      9.94 o 
  -2  11   4       85.44       92.09      9.16 o 
  -1  11   4       19.98       22.19      5.65 o 
   0  11   4        0.61        2.82      5.19 o 
   1  11   4       16.83       12.65      5.88 o 
   2  11   4        0.45       12.76      4.55 o 
   3  11   4        3.45        7.26      3.91 o 
   4  11   4       32.61       27.77      5.83 o 
   5  11   4        4.57       16.28      4.11 o 
   6  11   4        6.11       15.80      6.47 o 
   7  11   4       44.33       26.35      9.85 o 
   8  11   4        0.31       -1.18      8.35 o 
   9  11   4        6.31       11.18     11.53 o 
  10  11   4        2.34       12.09      8.68 o 
  -9  12   4        3.28       19.43     14.38 o 
  -8  12   4        9.02       10.64      9.08 o 
  -7  12   4        3.82       15.89      6.72 o 
  -6  12   4       15.67       13.45      5.25 o 
  -5  12   4       37.92       23.57      6.31 o 
  -4  12   4      198.21      177.13     13.70 o 
  -3  12   4      143.42      137.15     11.44 o 
  -2  12   4      337.67      375.83     25.79 o 
  -1  12   4      418.04      423.29     24.43 o 
   0  12   4     1210.64     1244.46     32.31 o 
   1  12   4      145.17      155.79     16.34 o 
   2  12   4       57.30       62.95     11.89 o 
   3  12   4       45.41       65.80      9.69 o 
   4  12   4      130.34      124.30     13.20 o 
   5  12   4       61.18       42.94     10.86 o 
   6  12   4       58.08       50.46      9.92 o 
   7  12   4       96.22       88.87     15.47 o 
   8  12   4       57.31       58.22     14.94 o 
   9  12   4       54.66       38.32      7.23 o 
  -8  13   4       86.82       72.78     26.71 o 
  -7  13   4      224.80      210.86     30.91 o 
  -6  13   4      164.71      188.16     21.95 o 
  -5  13   4      147.14      141.10     16.05 o 
  -4  13   4      102.95       98.19     10.67 o 
  -3  13   4       11.84       25.27      6.22 o 
  -2  13   4       30.93       30.08      6.30 o 
  -1  13   4       75.94       80.82      8.46 o 
   0  13   4      252.03      273.65     17.31 o 
   1  13   4      547.85      545.06     26.41 o 
   2  13   4      941.60     1049.02    106.11 o 
   3  13   4     1027.44     1195.70     69.97 o 
   4  13   4      504.45      566.52     46.19 o 
   5  13   4      231.96      238.07     20.42 o 
   6  13   4      100.98      108.09     17.49 o 
   7  13   4       42.75       74.49     13.05 o 
   8  13   4        8.89       14.88      5.57 o 
  -7  14   4       26.84       19.90     19.57 o 
  -6  14   4        2.65       13.70     11.25 o 
  -5  14   4       17.13       27.60      9.58 o 
  -4  14   4       54.68       50.05      8.66 o 
  -3  14   4      115.11      106.33     10.71 o 
  -2  14   4      238.39      233.05     20.84 o 
  -1  14   4       90.61       95.12     11.91 o 
   0  14   4        0.34       17.14      5.68 o 
   1  14   4       68.39       53.26      6.60 o 
   2  14   4       37.21       27.71      5.29 o 
   3  14   4        0.26       -0.68      6.59 o 
   4  14   4        1.95       11.56      6.86 o 
   5  14   4        0.97       14.31      5.59 o 
   6  14   4        4.36        8.67      7.43 o 
   7  14   4        2.25        9.08      5.35 o 
  -6  15   4       62.02       41.60     24.01 o 
  -5  15   4       72.17       80.69     18.11 o 
  -4  15   4       63.95       34.86      8.80 o 
  -3  15   4       98.50       99.06     18.48 o 
  -2  15   4       46.76       22.27      6.18 o 
  -1  15   4       34.52       33.95      6.32 o 
   0  15   4       40.04       29.50      8.86 o 
   1  15   4      150.35      155.69     14.34 o 
   2  15   4      207.88      208.18     28.72 o 
   3  15   4      147.11      153.37     15.68 o 
   4  15   4      135.32      132.88     17.11 o 
   5  15   4       27.73       16.16      7.51 o 
   6  15   4        7.32       20.45      9.29 o 
  -5  16   4       27.14       36.38     11.63 o 
  -4  16   4      156.78      192.25     21.41 o 
  -3  16   4      216.55      222.18     21.40 o 
  -2  16   4      204.07      178.75     18.83 o 
  -1  16   4      251.41      249.69     24.59 o 
   0  16   4      143.13      134.64     16.60 o 
   1  16   4       61.42       66.63     13.15 o 
   2  16   4       63.00       70.36     13.54 o 
   3  16   4        9.66        9.68     11.86 o 
   4  16   4       41.72       45.41     13.36 o 
   5  16   4       88.91       83.72     19.46 o 
  -3  17   4       14.87       18.04     13.45 o 
  -2  17   4        7.88       13.63     15.55 o 
  -1  17   4       27.44       14.71      5.92 o 
   0  17   4       43.58       40.12      8.90 o 
   1  17   4        9.99       16.08     11.39 o 
   2  17   4       27.97       21.93     11.13 o 
   3  17   4       70.73       64.60     15.17 o 
 -12   1   5       70.68       78.96     27.49 o 
 -11   1   5       54.73       24.41      8.56 o 
 -10   1   5      229.12      226.38     27.50 o 
  -9   1   5      868.95      926.79     43.20 o 
  -8   1   5      474.74      459.13     37.29 o 
  -7   1   5      239.50      269.27     24.41 o 
  -6   1   5       28.72       14.33      6.27 o 
  -5   1   5      146.28      149.24     11.70 o 
  -4   1   5       11.75        8.85      5.49 o 
  -3   1   5      851.22      879.37     22.45 o 
  -2   1   5     2959.71     3031.00     43.10 o 
  -1   1   5     2599.97     2531.95     29.96 o 
   0   1   5     1380.32     1362.27     19.65 o 
   1   1   5     1827.01     1946.80     25.58 o 
   2   1   5      817.45      793.25     20.48 o 
   3   1   5      753.52      771.09     22.69 o 
   4   1   5       64.48       49.44      7.51 o 
   5   1   5      272.27      282.68     16.44 o 
   6   1   5      204.76      195.88      9.31 o 
   7   1   5      212.96      210.98     17.61 o 
   8   1   5      349.73      363.51     22.56 o 
   9   1   5      129.85      150.53     17.32 o 
  10   1   5       95.97       86.67     12.77 o 
  11   1   5       93.94       92.50     13.06 o 
  12   1   5       28.93       25.77      8.83 o 
 -12   2   5        5.18       17.27     18.87 o 
 -11   2   5       39.30       21.61      6.66 o 
 -10   2   5        6.27       14.14      9.97 o 
  -9   2   5        4.24       11.75      7.79 o 
  -8   2   5     1027.43      978.73     33.27 o 
  -7   2   5     1250.18     1313.05     76.24 o 
  -6   2   5     1062.54     1124.24     26.53 o 
  -5   2   5      409.60      405.73     21.00 o 
  -4   2   5     2314.65     2442.34     42.72 o 
  -3   2   5     1867.79     1847.22     30.16 o 
  -2   2   5     1336.69     1282.08     24.88 o 
  -1   2   5      113.24       95.54      7.39 o 
   0   2   5        0.48        5.38      2.64 o 
   1   2   5      247.80      281.07     11.71 o 
   2   2   5      201.89      223.97      8.93 o 
   3   2   5     1489.87     1506.94     37.98 o 
   4   2   5     2580.39     2576.84     27.07 o 
   5   2   5      704.74      687.15     20.32 o 
   6   2   5      949.63      982.16     32.62 o 
   7   2   5      121.15      103.94     11.23 o 
   8   2   5      116.42      163.92     16.49 o 
   9   2   5       14.72       24.46      8.50 o 
  10   2   5       21.98       20.64      5.17 o 
  11   2   5       11.21       18.36     10.60 o 
  12   2   5        7.65       19.39      6.57 o 
 -12   3   5        0.64       24.65     11.00 o 
 -11   3   5        1.61        2.84      7.19 o 
 -10   3   5        7.33       11.28      9.92 o 
  -9   3   5       22.75       14.15      5.14 o 
  -8   3   5       23.40       14.58      4.63 o 
  -7   3   5       24.02       23.10      5.74 o 
  -6   3   5       34.80       43.00      6.18 o 
  -5   3   5       93.65       79.20      8.93 o 
  -4   3   5        5.45        9.99      5.95 o 
  -3   3   5      139.68      143.90     11.28 o 
  -2   3   5      163.94      160.58      9.56 o 
  -1   3   5      636.00      626.27     12.21 o 
   0   3   5       29.55       29.74      4.20 o 
   1   3   5       11.55       13.73      3.25 o 
   2   3   5       81.41       85.49      6.46 o 
   3   3   5      216.42      219.79     10.45 o 
   4   3   5       11.41       14.26      3.56 o 
   5   3   5      333.12      334.99     18.29 o 
   6   3   5       98.38      103.84     10.50 o 
   7   3   5       89.16       85.03      7.53 o 
   8   3   5       24.60       23.54      6.23 o 
   9   3   5      245.52      251.59     25.87 o 
  10   3   5       33.94       37.45      9.90 o 
  11   3   5       26.72       13.01     11.23 o 
  12   3   5        5.88       18.76      8.47 o 
 -12   4   5       31.98       16.10     16.54 o 
 -11   4   5      171.25      154.04     21.97 o 
 -10   4   5       68.21       71.23     10.86 o 
  -9   4   5       22.99       28.13      6.61 o 
  -8   4   5       63.55       50.56      9.23 o 
  -7   4   5      104.97      115.69      9.76 o 
  -6   4   5      361.84      396.10     21.82 o 
  -5   4   5      693.12      781.53     40.29 o 
  -4   4   5      395.80      414.75     18.12 o 
  -3   4   5      667.14      648.42     17.64 o 
  -2   4   5       57.14       63.07      6.96 o 
  -1   4   5       94.09       94.08      8.70 o 
   0   4   5        1.20        4.32      2.68 o 
   1   4   5     1163.15     1117.66     22.37 o 
   2   4   5     1265.71     1306.68     21.79 o 
   3   4   5      761.59      822.81     25.60 o 
   4   4   5     1181.33     1210.55     26.50 o 
   5   4   5      620.05      613.01     23.62 o 
   6   4   5      902.34      964.21     32.57 o 
   7   4   5      210.85      224.70     16.29 o 
   8   4   5       10.13        6.81      4.16 o 
   9   4   5       47.95       49.12     13.63 o 
  10   4   5       24.20       23.05      7.33 o 
  11   4   5        4.17       16.43      7.60 o 
 -11   5   5      196.99      173.41     22.70 o 
 -10   5   5      384.55      382.99     33.18 o 
  -9   5   5      486.24      461.30     39.93 o 
  -8   5   5      103.08      122.08     11.55 o 
  -7   5   5      452.32      475.70     18.35 o 
  -6   5   5      236.12      219.79     21.66 o 
  -5   5   5       99.14      124.80     13.96 o 
  -4   5   5       38.93       41.34      6.37 o 
  -3   5   5      294.82      276.95     14.94 o 
  -2   5   5      579.76      583.92     15.68 o 
  -1   5   5     1009.96      995.80     16.37 o 
   0   5   5     3253.71     3403.48     41.97 o 
   1   5   5     2402.46     2434.96     28.02 o 
   2   5   5      874.06      855.82     17.82 o 
   3   5   5      495.34      509.59     21.76 o 
   4   5   5     1146.47     1110.53     21.96 o 
   5   5   5        0.76        2.18      3.43 o 
   6   5   5      117.33      102.36     10.70 o 
   7   5   5      618.85      612.16     28.46 o 
   8   5   5      898.77      953.28     44.03 o 
   9   5   5       75.94       92.35     13.55 o 
  10   5   5      368.87      365.53     47.24 o 
  11   5   5      161.70      160.67     19.12 o 
 -11   6   5        0.24       13.91      9.44 o 
 -10   6   5        3.37       -6.55     10.69 o 
  -9   6   5       81.97       64.17      7.54 o 
  -8   6   5      232.70      233.25     14.75 o 
  -7   6   5        2.79        5.32      4.16 o 
  -6   6   5        1.40       14.87      5.89 o 
  -5   6   5      944.25      972.79     25.85 o 
  -4   6   5        3.53       10.01      5.10 o 
  -3   6   5       35.21       27.17      6.29 o 
  -2   6   5      169.30      197.54     12.66 o 
  -1   6   5      442.01      433.44     16.85 o 
   0   6   5       19.85       29.11      5.32 o 
   1   6   5     1391.83     1393.37     22.05 o 
   2   6   5      148.88      147.99     11.29 o 
   3   6   5       80.64       93.09     10.62 o 
   4   6   5       20.84       14.72      4.09 o 
   5   6   5      709.17      718.86     31.54 o 
   6   6   5      156.39      136.62     10.71 o 
   7   6   5      201.52      193.38     14.64 o 
   8   6   5        0.99        6.07      4.61 o 
   9   6   5      169.23      143.38     17.83 o 
  10   6   5        3.10        4.91     12.25 o 
  11   6   5       12.53       22.67     14.33 o 
 -11   7   5       10.54        5.72      8.56 o 
 -10   7   5       32.55       37.08      8.70 o 
  -9   7   5      322.40      329.61     23.99 o 
  -8   7   5        0.53        8.08      6.52 o 
  -7   7   5       25.35       32.18      6.02 o 
  -6   7   5       39.55       37.25     17.29 o 
  -5   7   5      155.41      157.31     15.29 o 
  -4   7   5      424.55      459.58     21.05 o 
  -3   7   5        0.47       12.17      4.51 o 
  -2   7   5      115.15      131.25      9.66 o 
  -1   7   5       79.12       77.56      8.89 o 
   0   7   5        5.00       12.34      3.82 o 
   1   7   5      365.38      365.91     16.61 o 
   2   7   5       16.34        9.35      6.71 o 
   3   7   5      230.47      253.80     18.73 o 
   4   7   5       84.50       97.93      8.03 o 
   5   7   5      367.46      351.66     31.42 o 
   6   7   5       58.01       49.30      6.24 o 
   7   7   5       91.20       79.71      9.38 o 
   8   7   5      328.77      327.90     25.33 o 
   9   7   5       45.85       35.38     11.92 o 
  10   7   5      168.30      154.79     26.41 o 
  11   7   5      196.46      175.62     82.40 o 
 -10   8   5        0.09        6.20      9.76 o 
  -9   8   5      114.97       90.34     10.96 o 
  -8   8   5       11.19        6.97      6.49 o 
  -7   8   5      120.38      127.19     13.49 o 
  -6   8   5      385.53      431.66     23.41 o 
  -5   8   5     1374.01     1477.88     29.75 o 
  -4   8   5      144.88      151.93     12.29 o 
  -3   8   5      749.90      793.41     23.33 o 
  -2   8   5      531.11      493.87     22.34 o 
  -1   8   5       41.13       42.25      6.90 o 
   0   8   5       12.94       16.66      4.16 o 
   1   8   5      906.31      906.17     23.04 o 
   2   8   5       20.86       29.21      6.46 o 
   3   8   5        3.72       10.53      4.64 o 
   4   8   5      518.60      501.49     46.82 o 
   5   8   5     1041.42     1207.39     78.84 o 
   6   8   5      562.86      613.82     23.29 o 
   7   8   5      329.33      376.07     23.02 o 
   8   8   5      153.19      172.28     17.84 o 
   9   8   5      108.15      116.22     15.92 o 
  10   8   5       17.66       11.25      8.72 o 
 -10   9   5       69.95      101.60     25.30 o 
  -9   9   5       70.75       62.48      8.76 o 
  -8   9   5        0.68       11.74      5.12 o 
  -7   9   5      112.98      122.91     11.69 o 
  -6   9   5       26.91       23.59     11.11 o 
  -5   9   5       26.32       35.73      7.14 o 
  -4   9   5        0.70        3.71      6.09 o 
  -3   9   5       36.93       44.49      6.58 o 
  -2   9   5        5.76       13.82      5.57 o 
  -1   9   5      104.04      106.26     12.98 o 
   0   9   5      270.88      280.78     17.14 o 
   1   9   5       40.46       35.20      9.77 o 
   2   9   5        5.52       14.34      4.24 o 
   3   9   5       64.02       55.97      8.46 o 
   4   9   5        0.44       -1.64      5.09 o 
   5   9   5       88.34       89.49      9.94 o 
   6   9   5       53.08       54.81      7.69 o 
   7   9   5      124.41      117.47     12.66 o 
   8   9   5       89.60       79.26     14.06 o 
   9   9   5       55.94       44.37     10.91 o 
  10   9   5      168.08      167.02     25.61 o 
 -10  10   5        6.28        9.48     11.15 o 
  -9  10   5        1.81        1.78      9.46 o 
  -8  10   5        0.06       -0.60      7.73 o 
  -7  10   5       23.79       23.73      7.20 o 
  -6  10   5       12.75       19.17      5.58 o 
  -5  10   5       50.66       49.52      9.42 o 
  -4  10   5        5.28        8.96      5.28 o 
  -3  10   5       88.57       77.72      5.68 o 
  -2  10   5      255.63      247.78     16.16 o 
  -1  10   5      126.44      132.47     11.26 o 
   0  10   5        0.20        8.53      5.18 o 
   1  10   5       36.53       24.45      7.96 o 
   2  10   5       13.55       14.13      3.72 o 
   3  10   5       73.86       78.99      9.74 o 
   4  10   5      166.95      173.14     14.63 o 
   5  10   5      427.46      416.84     34.84 o 
   6  10   5       69.63       86.39     13.21 o 
   7  10   5       32.15       26.48      6.21 o 
   8  10   5        0.08        6.52      4.46 o 
   9  10   5        0.04        8.69      7.22 o 
  -9  11   5      211.77      153.27     28.50 o 
  -8  11   5      108.54       84.49     11.00 o 
  -7  11   5      322.82      316.19     74.13 o 
  -6  11   5       97.46       92.56      9.40 o 
  -5  11   5        5.80        4.10      5.97 o 
  -4  11   5       11.69       12.26      4.50 o 
  -3  11   5      414.06      381.01     30.89 o 
  -2  11   5     1310.41     1371.49     32.35 o 
  -1  11   5     1337.31     1566.82     37.50 o 
   0  11   5     1194.36     1367.29     51.88 o 
   1  11   5      707.43      781.32     38.18 o 
   2  11   5      217.06      220.41     22.99 o 
   3  11   5      139.80      140.23     14.26 o 
   4  11   5       91.23       91.24     10.91 o 
   5  11   5        0.11       16.03      7.80 o 
   6  11   5        0.60       11.33      5.62 o 
   7  11   5       66.57       72.78     23.10 o 
   8  11   5      248.54      288.04     25.01 o 
   9  11   5      155.04      144.09     27.41 o 
  -8  12   5       76.15       80.95     15.55 o 
  -7  12   5       93.09       83.97     19.34 o 
  -6  12   5      205.80      186.81     21.41 o 
  -5  12   5      145.54      153.29     15.25 o 
  -4  12   5      189.96      170.55     18.45 o 
  -3  12   5      352.28      350.03     26.49 o 
  -2  12   5       88.76       79.08      9.10 o 
  -1  12   5        7.08        8.55      6.25 o 
   0  12   5        1.42       15.55      4.22 o 
   1  12   5       92.67      108.81     12.17 o 
   2  12   5      353.19      375.10     20.57 o 
   3  12   5      425.95      434.05     30.49 o 
   4  12   5      530.20      534.24     41.70 o 
   5  12   5       77.37       76.05     16.21 o 
   6  12   5      110.93       86.60     22.61 o 
   7  12   5       87.99       78.14     11.33 o 
   8  12   5       37.06       40.29      8.19 o 
  -8  13   5        6.69        5.95      9.08 o 
  -7  13   5        2.91       11.33     11.20 o 
  -6  13   5       12.39       12.57      7.34 o 
  -5  13   5        5.98       -1.56      8.01 o 
  -4  13   5        0.03        9.95      6.90 o 
  -3  13   5        3.09        3.96      7.32 o 
  -2  13   5       16.97       17.87      5.01 o 
  -1  13   5        0.90        6.51      4.10 o 
   0  13   5       44.87       41.99      7.67 o 
   1  13   5        0.25       10.38      6.28 o 
   2  13   5        7.79        8.68      4.39 o 
   3  13   5        0.66        7.61      5.97 o 
   4  13   5       24.53       18.46      6.66 o 
   5  13   5        3.79        1.47      8.04 o 
   6  13   5        0.04        6.36      7.82 o 
   7  13   5        2.32       16.42      6.26 o 
  -7  14   5      108.05      118.10     25.84 o 
  -6  14   5       79.83       91.73     19.32 o 
  -5  14   5      370.01      309.92     42.22 o 
  -4  14   5      275.69      225.40     35.88 o 
  -3  14   5      294.99      237.69     30.25 o 
  -2  14   5      103.02       93.10     18.20 o 
  -1  14   5       12.33       17.90      6.15 o 
   0  14   5       16.32       14.92      7.96 o 
   1  14   5       60.11       46.13     11.58 o 
   2  14   5       71.37       60.35     15.53 o 
   3  14   5      138.72      129.27     15.70 o 
   4  14   5       59.56       52.45     10.06 o 
   5  14   5      143.15      172.37     19.95 o 
   6  14   5       57.42       64.85      9.58 o 
  -5  15   5        5.04       24.79      8.04 o 
  -4  15   5       67.61       60.34     13.31 o 
  -3  15   5       99.19       69.16     15.89 o 
  -2  15   5      122.07      136.21     20.72 o 
  -1  15   5      111.77      114.62     16.08 o 
   0  15   5      147.77      166.19     18.33 o 
   1  15   5       59.05       69.79     11.69 o 
   2  15   5      292.29      360.68     27.84 o 
   3  15   5       42.39       33.91     10.49 o 
   4  15   5        2.60        0.11      7.79 o 
   5  15   5        5.10       -0.26      9.07 o 
  -4  16   5        1.24        9.01     14.03 o 
  -3  16   5       11.73       11.56      8.63 o 
  -2  16   5       23.90       29.31     16.98 o 
  -1  16   5        2.76       19.58      8.10 o 
   0  16   5       13.88       21.99      8.34 o 
   1  16   5      111.21       91.47     19.11 o 
   2  16   5       15.23       41.62     13.25 o 
   3  16   5       11.44        4.20      7.36 o 
   4  16   5        1.11       -0.26     10.67 o 
   0  17   5      223.00      226.25     34.34 o 
 -11   0   6      167.00      132.36     29.93 o 
 -10   0   6      163.97      188.22     41.36 o 
  -9   0   6      746.39      832.02    194.43 o 
  -8   0   6     1376.39     1476.38    114.93 o 
  -7   0   6      464.93      463.24     65.77 o 
  -6   0   6      392.41      416.20     54.09 o 
  -5   0   6      570.04      577.75     65.96 o 
  -4   0   6      323.21      349.83     52.06 o 
  -3   0   6       11.94       11.57     12.63 o 
  -2   0   6      213.92      185.85     19.96 o 
  -1   0   6     1714.76     1731.94     22.51 o 
   0   0   6       18.41       13.52     10.65 o 
   1   0   6     1279.31     1341.17     24.55 o 
   2   0   6      940.46      966.48     28.46 o 
   3   0   6      456.39      446.35     25.59 o 
   4   0   6        3.98       22.67      8.89 o 
   5   0   6       12.31       12.37      7.04 o 
   6   0   6       39.58       29.82      6.25 o 
   7   0   6        1.56       17.23      9.19 o 
   8   0   6       56.54       57.33     26.82 o 
   9   0   6      567.96      588.64     42.77 o 
  10   0   6      181.81      220.63     26.36 o 
  11   0   6      311.86      269.04     49.92 o 
 -11   1   6       18.32       18.93      8.68 o 
 -10   1   6       14.42       12.65      9.90 o 
  -9   1   6       83.73       70.93     11.21 o 
  -8   1   6       46.45       45.84     10.80 o 
  -7   1   6      243.59      237.55     16.89 o 
  -6   1   6      427.66      455.61     37.50 o 
  -5   1   6      168.38      175.69     18.15 o 
  -4   1   6      741.05      798.86     26.52 o 
  -3   1   6     1305.78     1329.11     53.74 o 
  -2   1   6     1184.42     1151.71     23.81 o 
  -1   1   6      667.13      637.99     20.46 o 
   0   1   6       33.76       30.57      7.79 o 
   1   1   6      285.09      271.17     13.40 o 
   2   1   6        0.76        9.21      3.91 o 
   3   1   6      101.64      108.11      8.03 o 
   4   1   6      400.39      382.65     17.26 o 
   5   1   6       37.77       35.16      5.55 o 
   6   1   6       36.95       27.99      5.88 o 
   7   1   6        0.94        6.71     10.40 o 
   8   1   6       40.98       40.37      7.56 o 
   9   1   6       11.87       10.18      8.95 o 
  10   1   6        0.41       14.83     11.47 o 
  11   1   6        0.13        7.62      7.77 o 
 -11   2   6       12.24       26.06     12.49 o 
 -10   2   6       31.70       34.11     10.25 o 
  -9   2   6       60.12       44.70     10.91 o 
  -8   2   6        0.60        3.33      7.28 o 
  -7   2   6        0.63        8.37     10.70 o 
  -6   2   6       57.21       71.15     12.07 o 
  -5   2   6       18.38       47.45     11.37 o 
  -4   2   6       11.39       22.40      8.21 o 
  -3   2   6        8.59        6.37      2.75 o 
  -2   2   6       50.64       38.22      6.70 o 
  -1   2   6       75.89       64.20      7.94 o 
   0   2   6       19.46       16.79      4.89 o 
   1   2   6      925.29      970.07     19.33 o 
   2   2   6      761.75      763.79     18.16 o 
   3   2   6      100.26      109.88      8.18 o 
   4   2   6      123.48      144.51     10.08 o 
   5   2   6        1.22       12.03      3.59 o 
   6   2   6      110.20      100.65     13.53 o 
   7   2   6      228.34      221.02     15.76 o 
   8   2   6       30.40       20.30      9.30 o 
   9   2   6        9.78       -0.43      8.57 o 
  10   2   6        1.39       -0.01      7.61 o 
  11   2   6       11.25       23.95      7.03 o 
 -11   3   6      135.38      106.92     18.72 o 
 -10   3   6       55.34       35.41      8.66 o 
  -9   3   6       42.02       14.25      7.59 o 
  -8   3   6        5.22       18.15      6.64 o 
  -7   3   6        3.05        3.89      8.21 o 
  -6   3   6        9.62       15.67      6.30 o 
  -5   3   6      459.66      480.30     30.03 o 
  -4   3   6      236.97      221.11     16.44 o 
  -3   3   6     2339.18     2382.34     49.41 o 
  -2   3   6      536.61      521.77     29.67 o 
  -1   3   6      542.71      550.80     18.79 o 
   0   3   6      235.04      216.44     11.75 o 
   1   3   6      243.12      242.44     13.19 o 
   2   3   6        4.26       14.71      7.05 o 
   3   3   6      355.32      356.54     18.22 o 
   4   3   6      808.30      800.45     27.37 o 
   5   3   6      271.27      268.83     22.62 o 
   6   3   6      116.22      105.50      9.28 o 
   7   3   6      673.08      718.65     35.32 o 
   8   3   6      998.46     1055.76     70.25 o 
   9   3   6      395.32      447.80     29.89 o 
  10   3   6       69.52       72.23      9.74 o 
  11   3   6        0.60       -0.72      8.12 o 
 -11   4   6       15.28       15.86     19.64 o 
 -10   4   6      123.53      128.98     14.50 o 
  -9   4   6      117.33      125.93     16.62 o 
  -8   4   6      168.76      176.03     16.35 o 
  -7   4   6      168.43      180.90     16.14 o 
  -6   4   6      290.07      274.95     19.88 o 
  -5   4   6      406.55      394.71     29.82 o 
  -4   4   6       33.90       25.13      7.59 o 
  -3   4   6       26.69       32.83      6.55 o 
  -2   4   6        3.27       10.90      6.58 o 
  -1   4   6        1.36        9.54      4.22 o 
   0   4   6       89.97       97.65      7.37 o 
   1   4   6      655.91      671.51     18.45 o 
   2   4   6     2001.89     2094.31     32.12 o 
   3   4   6     1373.30     1430.64     26.40 o 
   4   4   6      685.09      689.56     27.04 o 
   5   4   6      167.30      163.31     12.61 o 
   6   4   6       19.22       22.79      4.40 o 
   7   4   6        1.23        8.41      3.73 o 
   8   4   6       43.64       40.91      6.75 o 
   9   4   6      136.19      142.84     15.55 o 
  10   4   6      108.38      105.15     15.57 o 
  11   4   6       34.46       24.86      9.15 o 
 -11   5   6        0.19       20.32      8.80 o 
 -10   5   6        0.38       13.15      8.74 o 
  -9   5   6        3.61       13.25      7.44 o 
  -8   5   6       19.22       21.43      7.85 o 
  -7   5   6       80.43       80.01     10.99 o 
  -6   5   6      185.43      162.69     19.14 o 
  -5   5   6       91.90      105.87     11.19 o 
  -4   5   6      443.30      440.61     19.73 o 
  -3   5   6      307.21      331.78     17.66 o 
  -2   5   6       38.52       51.64      7.66 o 
  -1   5   6       68.24       81.30      7.67 o 
   0   5   6        0.88        8.29      4.18 o 
   1   5   6        2.32        4.45      3.90 o 
   2   5   6       48.40       42.49      6.28 o 
   3   5   6        3.76        9.68      4.25 o 
   4   5   6      539.47      511.40     24.73 o 
   5   5   6      105.32       96.96      7.95 o 
   6   5   6        8.09       16.59      6.55 o 
   7   5   6        0.38       10.55      7.94 o 
   8   5   6        4.36        7.10      4.97 o 
   9   5   6        3.91        7.89      6.99 o 
  10   5   6       15.40       12.19      7.71 o 
 -10   6   6       12.63       24.50      7.16 o 
  -9   6   6      121.90      130.83     15.80 o 
  -8   6   6       81.28       81.27     10.95 o 
  -7   6   6      409.78      442.36     20.47 o 
  -6   6   6      826.77      889.06     31.93 o 
  -5   6   6      166.26      171.31     15.23 o 
  -4   6   6        7.65       17.26      5.90 o 
  -3   6   6       46.74       56.57      8.27 o 
  -2   6   6      269.20      309.66     17.61 o 
  -1   6   6     1195.08     1227.99     28.83 o 
   0   6   6     1149.10     1234.05     25.90 o 
   1   6   6     2226.88     2355.48     40.78 o 
   2   6   6      651.40      680.39     20.94 o 
   3   6   6      191.96      183.90     14.83 o 
   4   6   6     1196.26     1250.34     66.03 o 
   5   6   6       20.67       35.33      7.09 o 
   6   6   6       23.78       31.33      6.02 o 
   7   6   6        0.03        8.39      8.36 o 
   8   6   6       70.35       66.82      7.88 o 
   9   6   6       39.31       28.16      7.77 o 
  10   6   6      196.28      199.30     28.01 o 
 -10   7   6       93.16       97.73     16.43 o 
  -9   7   6        9.94       12.86      7.88 o 
  -8   7   6        0.12       -2.50      7.71 o 
  -7   7   6        0.98       18.58      6.00 o 
  -6   7   6      279.54      324.36     63.45 o 
  -5   7   6      895.31      952.44     29.74 o 
  -4   7   6      411.30      444.15     25.48 o 
  -3   7   6       63.41       74.31     15.17 o 
  -2   7   6      262.12      288.75     14.64 o 
  -1   7   6      411.44      415.96     18.91 o 
   0   7   6     1314.15     1382.83     37.81 o 
   1   7   6       38.08       20.16      7.21 o 
   2   7   6        0.09        4.56      4.42 o 
   3   7   6       53.87       41.98      5.92 o 
   4   7   6       84.47       74.54      7.62 o 
   5   7   6     1548.00     1675.58     48.71 o 
   6   7   6     1332.28     1392.76     43.46 o 
   7   7   6      422.77      386.41     45.34 o 
   8   7   6       18.44       20.34      6.29 o 
   9   7   6        3.96       22.90     11.59 o 
  10   7   6      141.79      165.47     35.67 o 
 -10   8   6        2.73       -0.72     11.06 o 
  -9   8   6        7.14       24.88      6.94 o 
  -8   8   6        4.41        8.42      7.24 o 
  -7   8   6       93.76       79.12     11.22 o 
  -6   8   6        0.53        1.64      7.82 o 
  -5   8   6        1.87        6.09      8.91 o 
  -4   8   6       27.48       32.21      7.04 o 
  -3   8   6       38.42       38.23      6.72 o 
  -2   8   6       17.25       23.71      5.37 o 
  -1   8   6       24.96       11.94      5.72 o 
   0   8   6      470.34      437.99     28.49 o 
   1   8   6       41.09       35.36      5.62 o 
   2   8   6      225.83      233.99     17.25 o 
   3   8   6      106.13      106.52      9.97 o 
   4   8   6        0.47       11.48      5.11 o 
   5   8   6       80.62       97.95     17.60 o 
   6   8   6        6.81       13.23      6.23 o 
   7   8   6       28.38       30.58      8.92 o 
   8   8   6        1.92       27.86     26.01 o 
   9   8   6       99.55       66.58     14.40 o 
  -9   9   6       22.33       22.06      9.94 o 
  -8   9   6       20.69       20.86      7.70 o 
  -7   9   6      103.91       92.25     10.90 o 
  -6   9   6       16.61       16.27      5.79 o 
  -5   9   6      176.51      177.51     15.78 o 
  -4   9   6      819.60      891.97     32.28 o 
  -3   9   6      753.68      796.30     25.51 o 
  -2   9   6      458.91      500.47     30.78 o 
  -1   9   6      101.34       96.22      8.86 o 
   0   9   6      834.17      820.79     25.89 o 
   1   9   6      104.63      108.00      9.08 o 
   2   9   6        2.02        0.69      4.36 o 
   3   9   6       67.86       69.80      6.75 o 
   4   9   6      193.53      200.46     14.64 o 
   5   9   6      143.63      158.97     18.15 o 
   6   9   6      187.68      184.89     15.62 o 
   7   9   6      279.07      265.42     24.54 o 
   8   9   6      390.77      379.68     33.07 o 
   9   9   6       31.92       29.18     17.59 o 
  -9  10   6      286.95      274.84     39.52 o 
  -8  10   6       82.38       89.44     18.02 o 
  -7  10   6      250.89      252.28     23.12 o 
  -6  10   6      191.34      200.04     15.28 o 
  -5  10   6       31.29       27.57      5.89 o 
  -4  10   6        1.99        8.48      5.04 o 
  -3  10   6       82.50       67.73      9.52 o 
  -2  10   6      208.97      216.31     19.64 o 
  -1  10   6      136.25      142.20     11.58 o 
   0  10   6       35.70       45.42      8.92 o 
   1  10   6      617.38      678.36     33.81 o 
   2  10   6      415.02      425.40     24.68 o 
   3  10   6      703.80      757.35     31.97 o 
   4  10   6      466.09      502.23     27.73 o 
   5  10   6       36.16       33.00      6.21 o 
   6  10   6       37.75       22.88     10.69 o 
   7  10   6        0.49        8.83      5.97 o 
   8  10   6       78.32       75.98     16.22 o 
   9  10   6       49.58       45.29     11.79 o 
  -8  11   6       14.19       13.64      9.11 o 
  -7  11   6       26.21       25.78     11.97 o 
  -6  11   6       20.65       16.93     11.39 o 
  -5  11   6       15.86        9.23      5.36 o 
  -4  11   6        4.16        7.38      7.01 o 
  -3  11   6       77.52       69.19      9.01 o 
  -2  11   6       29.41       22.15      8.55 o 
  -1  11   6        0.21       15.36      7.46 o 
   0  11   6       18.08       17.59      4.97 o 
   1  11   6        0.01        7.72      3.71 o 
   2  11   6        2.16        9.87      5.12 o 
   3  11   6        1.10        4.42      4.41 o 
   4  11   6       22.56       22.04      6.44 o 
   5  11   6        3.50        8.25      5.50 o 
   6  11   6        0.30        1.26      7.18 o 
   7  11   6        2.75       11.68      7.23 o 
   8  11   6       51.36       36.14     11.21 o 
  -7  12   6      132.35      116.27     15.79 o 
  -6  12   6      190.94      175.69     19.18 o 
  -5  12   6      126.96      154.50     20.62 o 
  -4  12   6        0.14       11.83      8.10 o 
  -3  12   6       23.84       25.54      8.85 o 
  -2  12   6       40.70       43.44     10.80 o 
  -1  12   6       34.33       40.51      9.76 o 
   0  12   6       51.01       42.53      7.14 o 
   1  12   6       99.45       88.08     10.24 o 
   2  12   6      147.71      167.20     13.64 o 
   3  12   6       82.13       82.57      8.73 o 
   4  12   6      158.29      151.89     14.75 o 
   5  12   6       65.26       61.48     11.73 o 
   6  12   6        1.08       10.95      6.86 o 
   7  12   6        0.80       14.05      7.90 o 
  -6  13   6       70.53       76.20    215.62 o 
  -5  13   6      154.60      147.45     15.40 o 
  -4  13   6      158.20      131.67     16.80 o 
  -3  13   6      231.20      199.27     21.63 o 
  -2  13   6      191.16      183.16     15.74 o 
  -1  13   6       73.46       77.02     15.06 o 
   0  13   6       11.34        9.35      6.11 o 
   1  13   6        6.34        5.04      3.82 o 
   2  13   6        7.42       10.43      5.78 o 
   3  13   6       30.57       26.86      7.87 o 
   4  13   6       49.91       37.18      8.06 o 
   5  13   6      195.24      203.63     18.76 o 
   6  13   6       92.72       93.65     14.37 o 
  -5  14   6        0.30       -5.19      9.85 o 
  -4  14   6       40.02       18.40      8.70 o 
  -3  14   6        0.99        9.73      4.73 o 
  -2  14   6       13.03       30.78      7.63 o 
  -1  14   6       24.52       23.09      8.93 o 
   0  14   6       48.28       21.33      8.69 o 
   1  14   6       13.38       17.47      6.00 o 
   2  14   6       26.27       18.21      4.36 o 
   3  14   6       78.21       71.52     12.89 o 
   4  14   6       17.88       17.21      7.98 o 
   5  14   6       20.22        5.20      5.35 o 
  -4  15   6      140.35      106.98     24.31 o 
  -3  15   6       21.54       11.99     13.94 o 
  -2  15   6       11.78       12.57      6.11 o 
  -1  15   6       17.95        2.63      6.88 o 
   0  15   6       28.42       23.53      8.81 o 
   1  15   6        0.37        5.80      5.88 o 
   2  15   6        0.47       14.72     10.58 o 
   3  15   6        2.82        5.98     14.61 o 
   4  15   6        0.15       13.75     11.47 o 
  -1  16   6       15.89       15.46     15.09 o 
   0  16   6       87.90       82.47     19.13 o 
   1  16   6      106.27       96.30     22.24 o 
 -10   1   7        3.67        3.41      9.64 o 
  -9   1   7        2.90       -5.61      8.99 o 
  -8   1   7      272.64      251.38     26.02 o 
  -7   1   7      157.38      186.97     22.37 o 
  -6   1   7      211.02      207.04     16.69 o 
  -5   1   7      390.31      385.04     24.26 o 
  -4   1   7      437.68      420.25     36.87 o 
  -3   1   7      324.16      310.47     16.60 o 
  -2   1   7       61.28       82.48     10.92 o 
  -1   1   7      127.44      129.32     10.58 o 
   0   1   7       69.16       72.85      7.39 o 
   1   1   7       24.63       30.16      4.89 o 
   2   1   7      296.03      309.10     16.83 o 
   3   1   7      260.59      273.77     14.15 o 
   4   1   7      320.44      303.85     21.56 o 
   5   1   7      410.96      409.35     16.18 o 
   6   1   7      465.09      430.45     26.60 o 
   7   1   7      164.13      167.70     16.82 o 
   8   1   7       69.79       55.13      7.98 o 
   9   1   7       86.24      103.92     13.03 o 
  10   1   7       26.29       16.33      7.13 o 
 -10   2   7      152.31      140.17     16.68 o 
  -9   2   7      299.25      271.87     34.31 o 
  -8   2   7      142.40      158.26     14.84 o 
  -7   2   7       33.57       36.03      9.43 o 
  -6   2   7        7.69       31.26      9.96 o 
  -5   2   7       48.82       54.94     11.61 o 
  -4   2   7      130.39      148.68     16.07 o 
  -3   2   7      277.21      279.16     17.27 o 
  -2   2   7      831.87      863.72     26.31 o 
  -1   2   7      711.96      724.59     22.55 o 
   0   2   7      227.32      226.08     14.56 o 
   1   2   7      661.09      682.80     33.36 o 
   2   2   7      207.68      204.75     14.22 o 
   3   2   7       51.75       65.45      6.67 o 
   4   2   7       14.67       11.09      4.55 o 
   5   2   7      137.95      135.58      9.97 o 
   6   2   7      247.43      249.82     15.63 o 
   7   2   7      446.65      494.57     38.15 o 
   8   2   7      637.45      597.55     56.88 o 
   9   2   7      317.12      308.36     32.03 o 
  10   2   7       58.89       53.15      9.18 o 
 -10   3   7        2.84        0.11     10.17 o 
  -9   3   7        5.75       17.04      8.26 o 
  -8   3   7        6.19       16.56      8.69 o 
  -7   3   7        0.22        9.76      5.68 o 
  -6   3   7        0.14        9.48      7.46 o 
  -5   3   7      196.97      176.89     16.09 o 
  -4   3   7      137.08      137.26     13.94 o 
  -3   3   7       14.96       26.18      6.87 o 
  -2   3   7       24.53       35.71     11.60 o 
  -1   3   7        0.34       10.50      4.70 o 
   0   3   7        2.45       11.93      6.46 o 
   1   3   7      164.40      168.92      9.69 o 
   2   3   7      260.91      234.26     12.56 o 
   3   3   7      205.81      204.20     16.48 o 
   4   3   7       77.73       73.21      6.84 o 
   5   3   7        0.38        3.73      4.01 o 
   6   3   7       27.03       30.18      6.52 o 
   7   3   7        3.23        7.90      8.77 o 
   8   3   7        0.89        3.68      7.06 o 
   9   3   7       15.00        2.98      5.71 o 
  10   3   7        3.58       19.40      6.66 o 
 -10   4   7       20.10       16.67      6.09 o 
  -9   4   7       22.14       19.62      9.56 o 
  -8   4   7      105.99      120.74     16.60 o 
  -7   4   7       70.90       84.92     11.86 o 
  -6   4   7       21.17       29.11      8.46 o 
  -5   4   7      545.83      526.89     24.63 o 
  -4   4   7       34.84       20.28      8.02 o 
  -3   4   7      185.73      179.01     14.44 o 
  -2   4   7      872.83      923.84     55.77 o 
  -1   4   7      881.99      904.70     27.46 o 
   0   4   7      370.88      386.61     17.22 o 
   1   4   7        1.29        5.46      4.97 o 
   2   4   7        0.72        1.13      5.91 o 
   3   4   7      117.71      110.06     10.31 o 
   4   4   7      296.67      308.99     13.65 o 
   5   4   7      271.22      252.39     14.52 o 
   6   4   7        1.34       20.99      7.10 o 
   7   4   7       91.86       82.78      9.00 o 
   8   4   7       83.68       66.68     11.33 o 
   9   4   7       74.79       75.79     20.59 o 
  10   4   7      110.58       93.06     17.93 o 
 -10   5   7       24.82       20.60      9.13 o 
  -9   5   7       73.08       57.07     10.54 o 
  -8   5   7      191.74      214.00     26.04 o 
  -7   5   7      486.02      512.21     26.02 o 
  -6   5   7      572.27      624.91     30.55 o 
  -5   5   7      714.87      813.24     25.96 o 
  -4   5   7       29.23       22.05      4.99 o 
  -3   5   7      233.39      218.47     18.33 o 
  -2   5   7       74.17       65.68      8.50 o 
  -1   5   7        2.49        9.32      5.26 o 
   0   5   7      363.66      346.12     28.16 o 
   1   5   7      712.39      677.93     39.65 o 
   2   5   7      530.59      534.36     35.31 o 
   3   5   7      308.12      325.63     20.89 o 
   4   5   7      927.51      902.69     36.72 o 
   5   5   7      796.35      852.03     27.74 o 
   6   5   7      266.47      284.10     17.57 o 
   7   5   7       24.45       20.65      7.32 o 
   8   5   7        0.05        8.05      5.99 o 
   9   5   7        0.10       -6.51      7.72 o 
  10   5   7        6.64       -5.30     13.56 o 
  -9   6   7       33.11       29.10     10.46 o 
  -8   6   7        0.23        6.90      9.76 o 
  -7   6   7        2.78        0.27     12.69 o 
  -6   6   7        1.13       16.50      8.85 o 
  -5   6   7       16.85       23.47      8.37 o 
  -4   6   7       68.08       56.80      7.39 o 
  -3   6   7       31.06       22.46      5.34 o 
  -2   6   7        1.22        4.71      5.06 o 
  -1   6   7      102.29      100.92     10.10 o 
   0   6   7      194.07      167.73     14.54 o 
   1   6   7       59.05       45.34      5.97 o 
   2   6   7        9.49       10.78      5.14 o 
   3   6   7      161.67      148.56     12.20 o 
   4   6   7       81.48       71.57      5.71 o 
   5   6   7       11.75       12.67      4.25 o 
   6   6   7       91.29       80.35     11.94 o 
   7   6   7       33.67       19.60      5.36 o 
   8   6   7        0.27        7.70      8.15 o 
   9   6   7        0.77       -1.76      9.29 o 
  -9   7   7        8.20       12.72     10.58 o 
  -8   7   7       20.09       33.53      7.78 o 
  -7   7   7       69.99       59.28      8.72 o 
  -6   7   7      167.97      186.33     16.70 o 
  -5   7   7      276.34      280.53     22.52 o 
  -4   7   7      168.35      161.30     13.32 o 
  -3   7   7      281.50      279.57     21.67 o 
  -2   7   7      110.40      103.88     11.45 o 
  -1   7   7        2.53        1.62     10.60 o 
   0   7   7        4.17       11.40      5.89 o 
   1   7   7      264.95      246.51     16.10 o 
   2   7   7      171.64      173.55     13.85 o 
   3   7   7       94.85      104.15      8.11 o 
   4   7   7      215.06      208.72     12.31 o 
   5   7   7       80.26       57.93     12.73 o 
   6   7   7       61.82       61.83     10.35 o 
   7   7   7        8.38       -1.32      6.15 o 
   8   7   7        6.22       40.32     17.84 o 
   9   7   7       69.77       62.27     19.04 o 
  -9   8   7      236.91      218.83     26.02 o 
  -8   8   7        2.17        2.09      9.60 o 
  -7   8   7      113.41      137.01     17.97 o 
  -6   8   7        6.01        1.43      8.90 o 
  -5   8   7      112.00      110.25     11.09 o 
  -4   8   7      290.09      303.26     24.06 o 
  -3   8   7      826.93      938.57     33.26 o 
  -2   8   7      870.37      930.10     26.65 o 
  -1   8   7      808.12      912.11     26.78 o 
   0   8   7     1512.92     1700.80     35.18 o 
   1   8   7     1216.63     1229.52     39.97 o 
   2   8   7       70.94       69.74      7.24 o 
   3   8   7       54.04       43.54      6.70 o 
   4   8   7        0.16       14.49      4.72 o 
   5   8   7       11.85       11.40      6.03 o 
   6   8   7       88.19       69.36     10.70 o 
   7   8   7      199.81      186.52     20.20 o 
   8   8   7      326.29      305.05     39.32 o 
  -8   9   7       19.73       19.74      7.81 o 
  -7   9   7       62.08       47.21      8.88 o 
  -6   9   7      124.91      107.58     12.97 o 
  -5   9   7       43.35       38.33      7.33 o 
  -4   9   7       24.73       21.14      5.66 o 
  -3   9   7       57.69       52.54      7.74 o 
  -2   9   7       93.23       80.56      9.26 o 
  -1   9   7       60.20       82.91     10.63 o 
   0   9   7       40.01       40.93      8.46 o 
   1   9   7      207.86      201.97     14.29 o 
   2   9   7       75.83       83.45      8.78 o 
   3   9   7      215.97      178.11     16.75 o 
   4   9   7      229.26      241.18     20.99 o 
   5   9   7       66.87       54.72     12.97 o 
   6   9   7       59.12       29.47      8.06 o 
   7   9   7       26.98       19.50      8.37 o 
   8   9   7        0.03       14.27      7.76 o 
  -8  10   7        0.31       -1.63     11.83 o 
  -7  10   7        0.96       24.51     21.73 o 
  -6  10   7       12.19       30.41     12.05 o 
  -5  10   7        3.74       -6.14      7.72 o 
  -4  10   7        0.75        9.17      5.47 o 
  -3  10   7       11.42       20.35      6.61 o 
  -2  10   7       33.53       34.77      8.62 o 
  -1  10   7        2.03       11.59      6.98 o 
   0  10   7        0.31       11.76      6.47 o 
   1  10   7       91.66       86.81     11.08 o 
   2  10   7       58.74       37.36     15.79 o 
   3  10   7       44.03       31.46      5.81 o 
   4  10   7       26.36       14.24      8.10 o 
   5  10   7       31.96       23.12      8.13 o 
   6  10   7       49.20       44.40      9.77 o 
   7  10   7       51.68       45.24     12.46 o 
  -7  11   7       76.53       62.59     14.18 o 
  -6  11   7       84.67      107.34     17.58 o 
  -5  11   7      174.64      191.70     18.60 o 
  -4  11   7       72.36       83.57     15.72 o 
  -3  11   7       88.75      105.73     12.36 o 
  -2  11   7       10.14       15.25      7.06 o 
  -1  11   7       20.17       17.40      6.41 o 
   0  11   7        1.93       12.19      5.68 o 
   1  11   7      259.78      262.78     18.41 o 
   2  11   7      228.10      242.90     26.40 o 
   3  11   7      250.94      263.37     28.79 o 
   4  11   7      124.95      137.89     16.12 o 
   5  11   7      146.38      126.37     18.14 o 
   6  11   7       42.98       40.84     16.90 o 
   7  11   7       64.68       50.53     10.85 o 
  -6  12   7       45.51       26.31     11.55 o 
  -5  12   7        0.16       12.86     10.52 o 
  -4  12   7       15.88       25.44      7.58 o 
  -3  12   7       62.21       62.37      9.56 o 
  -2  12   7       58.29       55.73     10.66 o 
  -1  12   7       23.43       10.30      7.97 o 
   0  12   7       55.81       59.58     13.85 o 
   1  12   7       28.60       19.12      6.10 o 
   2  12   7       89.79       88.12     14.31 o 
   3  12   7       24.35       24.42      9.18 o 
   4  12   7        3.97        7.09      4.88 o 
   5  12   7        6.15       14.91      6.92 o 
   6  12   7        1.29       16.37      6.62 o 
  -5  13   7       63.53       54.49     15.47 o 
  -4  13   7        6.94        1.36      5.67 o 
  -3  13   7        1.26       16.74      7.15 o 
  -2  13   7       66.78       64.66     14.23 o 
  -1  13   7       39.89       27.36      8.66 o 
   0  13   7        1.93       17.59     12.78 o 
   1  13   7       17.16       22.85     12.71 o 
   2  13   7       46.63       25.61     11.20 o 
   3  13   7        0.06        2.44     10.48 o 
   4  13   7        0.08       16.34      9.26 o 
   5  13   7       59.36       68.96     19.02 o 
  -3  14   7        6.30       23.77      8.61 o 
  -2  14   7       30.22       10.89      9.07 o 
  -1  14   7      122.14       96.57     14.07 o 
   0  14   7      224.33      240.12     22.42 o 
   1  14   7      158.22      115.48     28.12 o 
   2  14   7       40.83       35.47      7.77 o 
   3  14   7        0.68       21.68      7.19 o 
  -9   0   8       34.47       41.91     15.80 o 
  -8   0   8       35.56       20.77     20.87 o 
  -7   0   8       53.63       63.36     16.89 o 
  -6   0   8       29.32       38.21     17.64 o 
  -5   0   8      280.54      324.18     48.34 o 
  -4   0   8      234.68      212.60     22.89 o 
  -3   0   8      510.78      502.84     37.74 o 
  -2   0   8      105.37      117.45     18.88 o 
  -1   0   8       32.81       32.87     16.76 o 
   0   0   8       34.04       23.27     18.17 o 
   1   0   8      518.15      510.48     23.73 o 
   2   0   8        1.22        3.35      4.36 o 
   3   0   8      470.13      526.92     28.86 o 
   4   0   8      690.08      705.77     37.53 o 
   5   0   8      741.74      726.50     61.43 o 
   6   0   8      253.91      272.98     29.90 o 
   7   0   8      354.35      329.10     48.56 o 
   8   0   8      469.76      425.51     98.97 o 
   9   0   8       39.93       26.38     14.82 o 
  -9   1   8       40.52       34.17      8.90 o 
  -8   1   8        2.51       22.99      7.45 o 
  -7   1   8       15.00        5.43      8.94 o 
  -6   1   8        0.77       17.54      7.78 o 
  -5   1   8       86.39       98.12     12.02 o 
  -4   1   8       55.03       53.37     13.51 o 
  -3   1   8        9.96       21.91      8.07 o 
  -2   1   8      160.47      156.64     14.89 o 
  -1   1   8      140.91      155.04     13.23 o 
   0   1   8       37.12       43.03      9.29 o 
   1   1   8      540.76      581.69     34.42 o 
   2   1   8      655.81      617.00     20.26 o 
   3   1   8      207.43      219.07     12.44 o 
   4   1   8       19.44       19.00      5.15 o 
   5   1   8        5.30       10.58      3.96 o 
   6   1   8        1.43        2.76      7.01 o 
   7   1   8       35.89       20.13      8.05 o 
   8   1   8        0.28        0.19      5.81 o 
   9   1   8       39.16       52.78      9.21 o 
  -9   2   8       15.40        3.73     12.35 o 
  -8   2   8        2.69        6.80     10.69 o 
  -7   2   8       76.58       93.03     21.37 o 
  -6   2   8      156.06      194.55     29.54 o 
  -5   2   8      103.34       96.18     16.47 o 
  -4   2   8       17.27        9.68     11.49 o 
  -3   2   8      299.67      328.05     26.54 o 
  -2   2   8      211.11      268.12     16.94 o 
  -1   2   8      355.15      364.82     20.64 o 
   0   2   8        1.65       15.48      5.46 o 
   1   2   8        6.89        8.06      5.65 o 
   2   2   8       27.37       36.97      6.14 o 
   3   2   8       60.53       47.58      7.83 o 
   4   2   8      521.78      490.10     20.11 o 
   5   2   8      273.53      243.31     20.03 o 
   6   2   8       35.20       27.03      5.02 o 
   7   2   8        3.42       14.07      7.53 o 
   8   2   8        0.23       15.22      7.26 o 
   9   2   8        6.96        8.94      7.41 o 
  -9   3   8      166.38      123.11     21.31 o 
  -8   3   8      406.58      349.52     38.80 o 
  -7   3   8      361.47      400.99     28.52 o 
  -6   3   8      320.91      345.88     21.04 o 
  -5   3   8       22.86       33.19     11.85 o 
  -4   3   8       84.39      110.85     16.91 o 
  -3   3   8        5.66       24.53      9.44 o 
  -2   3   8      191.31      186.82     15.28 o 
  -1   3   8      610.83      697.87     32.63 o 
   0   3   8      452.90      480.00     37.34 o 
   1   3   8      541.16      588.98     22.09 o 
   2   3   8      432.32      466.23     16.94 o 
   3   3   8      179.46      181.78     14.34 o 
   4   3   8      452.07      439.57     23.14 o 
   5   3   8        5.89       10.39      3.94 o 
   6   3   8      113.98      117.54     11.65 o 
   7   3   8      113.41      107.99     18.46 o 
   8   3   8      104.20       89.74     13.06 o 
   9   3   8      189.17      170.72     30.46 o 
  -9   4   8        0.83       21.59     17.50 o 
  -8   4   8       48.45       53.15      9.35 o 
  -7   4   8       48.07       45.47     13.94 o 
  -6   4   8      135.97      143.77     15.26 o 
  -5   4   8      296.80      319.27     33.23 o 
  -4   4   8      267.90      279.26     20.48 o 
  -3   4   8       53.90       49.79      9.04 o 
  -2   4   8      125.74      133.12     13.87 o 
  -1   4   8       64.31       53.44      8.53 o 
   0   4   8        1.28        9.03      4.51 o 
   1   4   8       96.96       89.80     10.69 o 
   2   4   8      289.80      293.01     16.90 o 
   3   4   8      269.20      263.18     12.78 o 
   4   4   8       82.69       88.27     10.54 o 
   5   4   8      372.51      353.59     29.06 o 
   6   4   8      248.98      246.57     16.02 o 
   7   4   8       62.79       48.64      8.42 o 
   8   4   8       21.11       28.24     10.22 o 
   9   4   8        6.61       17.01      9.24 o 
  -9   5   8       13.57       35.54     12.51 o 
  -8   5   8        2.34        8.30     11.08 o 
  -7   5   8        7.72       16.67      5.62 o 
  -6   5   8        0.59       18.33      9.44 o 
  -5   5   8       11.91        6.39     10.42 o 
  -4   5   8        1.99       -2.39      7.66 o 
  -3   5   8       92.12       49.45     11.05 o 
  -2   5   8        3.42        8.68     10.31 o 
  -1   5   8       19.43       25.69      5.68 o 
   0   5   8        0.67       17.19      6.36 o 
   1   5   8        9.95       18.56      5.16 o 
   2   5   8      161.31      143.90     11.46 o 
   3   5   8      180.96      169.01     12.29 o 
   4   5   8      145.77      115.05     10.69 o 
   5   5   8       86.62       93.37      9.42 o 
   6   5   8       23.93       15.62      6.92 o 
   7   5   8        5.72       11.31      6.03 o 
   8   5   8        1.49        2.32     11.07 o 
  -8   6   8       25.40       28.79      9.95 o 
  -7   6   8       28.89       35.36     11.04 o 
  -6   6   8      174.95      190.00     25.66 o 
  -5   6   8      350.95      364.99     25.87 o 
  -4   6   8      370.83      455.34     37.41 o 
  -3   6   8      684.22      809.88     55.91 o 
  -2   6   8      204.59      208.93     19.76 o 
  -1   6   8       46.34       34.38      5.75 o 
   0   6   8       53.16       52.36      7.91 o 
   1   6   8        1.21       11.25      5.81 o 
   2   6   8        0.41        9.04     10.45 o 
   3   6   8       22.69       25.59      6.52 o 
   4   6   8      183.11      180.62     16.64 o 
   5   6   8       77.07       77.14     19.95 o 
   6   6   8       16.15       23.77      8.23 o 
   7   6   8       46.81       54.29     11.38 o 
   8   6   8       87.43       77.90     16.22 o 
  -8   7   8       75.47       65.14     12.23 o 
  -7   7   8       28.56       27.97     10.33 o 
  -6   7   8       43.08       20.24      9.13 o 
  -5   7   8        0.72       19.16      6.56 o 
  -4   7   8       35.94       15.33     12.80 o 
  -3   7   8       94.34      100.54     17.32 o 
  -2   7   8      134.80      119.55     11.74 o 
  -1   7   8      156.18      138.46     12.76 o 
   0   7   8       41.34       54.31      8.90 o 
   1   7   8      232.14      216.64     18.07 o 
   2   7   8      167.41      161.15     15.51 o 
   3   7   8      177.33      177.70     19.45 o 
   4   7   8       58.14       46.17     11.15 o 
   5   7   8        0.36       -1.81      6.76 o 
   6   7   8       11.28        3.79      6.70 o 
   7   7   8        4.28       -0.70      6.88 o 
   8   7   8       29.77       22.28      9.84 o 
  -7   8   8        1.27       -4.11      9.63 o 
  -6   8   8        4.20        6.91      7.85 o 
  -5   8   8        2.18       14.38     10.66 o 
  -4   8   8        8.68       15.51     11.24 o 
  -3   8   8       15.93       25.38      9.35 o 
  -2   8   8       29.18       26.04      6.83 o 
  -1   8   8       13.49        5.48      6.49 o 
   0   8   8        6.82       11.69      7.66 o 
   1   8   8        0.58       13.84      6.81 o 
   2   8   8       12.00       15.41     12.73 o 
   3   8   8       22.01       21.60      5.13 o 
   4   8   8        8.09        7.90      6.56 o 
   5   8   8       10.14       10.94      7.85 o 
   6   8   8        0.74        6.55      5.21 o 
   7   8   8        0.13        3.12      7.83 o 
  -7   9   8       34.40       62.85     14.97 o 
  -6   9   8      102.12       98.91     18.54 o 
  -5   9   8       38.27       23.01      9.57 o 
  -4   9   8        0.07        8.33      9.39 o 
  -3   9   8       48.72       38.57      7.65 o 
  -2   9   8      256.28      239.76     19.53 o 
  -1   9   8      215.74      253.93     50.40 o 
   0   9   8       54.12       56.59     12.46 o 
   1   9   8      426.43      382.79     20.63 o 
   2   9   8       83.87       91.09     10.42 o 
   3   9   8       22.05       16.53      4.37 o 
   4   9   8        9.95        9.79     14.03 o 
   5   9   8        2.54       15.01      5.87 o 
   6   9   8        0.45        3.69      4.04 o 
   7   9   8        1.87        8.70     12.73 o 
  -6  10   8       90.19       76.48     16.78 o 
  -5  10   8      123.50      114.83     21.84 o 
  -4  10   8      256.11      330.82     25.00 o 
  -3  10   8      194.95      195.70     19.60 o 
  -2  10   8      191.47      177.96     19.97 o 
  -1  10   8       53.52       47.57     11.50 o 
   0  10   8      101.09       81.46     10.96 o 
   1  10   8       42.76       27.63      8.68 o 
   2  10   8       19.27       23.06      6.35 o 
   3  10   8       54.75       44.98     11.36 o 
   4  10   8       60.91       38.35     12.73 o 
   5  10   8      109.47       72.81     13.02 o 
   6  10   8      153.17      135.85     23.40 o 
  -5  11   8        0.50       10.05      8.71 o 
  -4  11   8        8.54       19.92     24.95 o 
  -3  11   8        0.11       25.80     13.90 o 
  -2  11   8        0.77       -3.12      7.47 o 
  -1  11   8        2.02        4.93     12.30 o 
   0  11   8      124.46      113.50     16.97 o 
   1  11   8        8.57       18.44      6.40 o 
   2  11   8        2.25        7.69      5.82 o 
   3  11   8       59.62       31.49     11.31 o 
   4  11   8       15.85        8.56      9.89 o 
   5  11   8       24.06       31.80      8.26 o 
  -4  12   8      142.05      156.93     22.59 o 
  -3  12   8       48.27       40.30     10.76 o 
  -2  12   8       18.72       21.60      6.85 o 
  -1  12   8        1.51        5.64     10.19 o 
   0  12   8        4.60        7.71      5.08 o 
   1  12   8        0.42        4.61      7.48 o 
   2  12   8       58.63       31.57     12.03 o 
   3  12   8       67.39       42.43     10.80 o 
   4  12   8       30.32       14.10     20.10 o 
  -2  13   8       58.52       38.66     19.89 o 
  -1  13   8       64.47       72.13     12.74 o 
   0  13   8      109.87      111.92     19.28 o 
   1  13   8      241.87      252.05     46.13 o 
   2  13   8      119.44      119.11     23.18 o 
  -8   1   9       22.04       24.50      8.79 o 
  -7   1   9        0.01       16.59     15.64 o 
  -6   1   9        0.57       16.31     11.27 o 
  -5   1   9      195.50      204.72     18.05 o 
  -4   1   9       82.08       78.30     13.28 o 
  -3   1   9      145.04      170.15     18.91 o 
  -2   1   9      744.17      864.80     57.78 o 
  -1   1   9      667.60      759.67     33.50 o 
   0   1   9      245.45      261.18     16.89 o 
   1   1   9       38.25       42.31     11.64 o 
   2   1   9        7.15        8.31      8.98 o 
   3   1   9       57.06       36.57     10.62 o 
   4   1   9        1.18        6.66      4.86 o 
   5   1   9      242.01      227.05     14.08 o 
   6   1   9       48.14       44.55      7.33 o 
   7   1   9       66.10       52.90     10.20 o 
   8   1   9       81.50       78.80     14.57 o 
  -8   2   9      147.65      121.41     22.68 o 
  -7   2   9       91.86       87.89     15.90 o 
  -6   2   9      104.03      118.24     15.47 o 
  -5   2   9      312.31      296.50     23.33 o 
  -4   2   9        2.23       -0.03     10.72 o 
  -3   2   9        8.25       19.56     10.40 o 
  -2   2   9        0.16        8.69      6.57 o 
  -1   2   9      103.60      103.79     11.29 o 
   0   2   9      200.35      227.24     16.64 o 
   1   2   9      456.22      482.30     31.99 o 
   2   2   9      535.86      606.46     48.95 o 
   3   2   9      189.92      179.66     18.76 o 
   4   2   9      140.02      114.46     11.19 o 
   5   2   9      401.91      364.51     32.32 o 
   6   2   9       52.39       35.41      8.78 o 
   7   2   9       18.59       22.36      9.40 o 
   8   2   9        0.04        8.51      4.92 o 
  -8   3   9       41.01       55.78     11.27 o 
  -7   3   9        4.75       20.03     10.11 o 
  -6   3   9        0.06       -9.94     10.67 o 
  -5   3   9        0.25       14.05     12.46 o 
  -4   3   9      147.69      142.80     13.24 o 
  -3   3   9       12.97        7.88     11.46 o 
  -2   3   9        0.06        5.03      7.91 o 
  -1   3   9        0.45        8.34      7.95 o 
   0   3   9       16.50       29.07      8.76 o 
   1   3   9      101.23       79.20     14.55 o 
   2   3   9        0.01        1.07      4.63 o 
   3   3   9       10.30       17.38      7.54 o 
   4   3   9       15.04        9.43      6.73 o 
   5   3   9       37.03       28.86      6.74 o 
   6   3   9        1.63       12.97      6.98 o 
   7   3   9        0.69        2.80      5.62 o 
  -7   4   9      108.76      112.16     16.59 o 
  -6   4   9      115.15      113.48     14.34 o 
  -5   4   9      137.57      171.00     22.24 o 
  -4   4   9       91.70       68.00     11.80 o 
  -3   4   9      187.51      195.52     46.39 o 
  -2   4   9      112.53      111.51     16.03 o 
  -1   4   9       12.18       28.85      9.89 o 
   0   4   9      183.47      222.09     19.02 o 
   1   4   9      175.97      213.72     20.48 o 
   2   4   9      124.77      110.08     10.73 o 
   3   4   9       33.74       30.23      7.71 o 
   4   4   9       65.37       40.59      8.18 o 
   5   4   9       10.58        4.20      7.19 o 
   6   4   9        0.56        1.76      6.08 o 
   7   4   9        2.22        1.43      8.48 o 
  -7   5   9        0.60        7.96     11.12 o 
  -6   5   9       25.11       37.00     11.45 o 
  -5   5   9       87.10       71.07     12.85 o 
  -4   5   9       86.10       77.32     14.23 o 
  -3   5   9      191.99      206.23     19.65 o 
  -2   5   9      185.68      215.33     18.55 o 
  -1   5   9      190.20      203.07     16.58 o 
   0   5   9      109.22      162.66     24.27 o 
   1   5   9      200.04      198.21     15.78 o 
   2   5   9       13.19       11.18      4.47 o 
   3   5   9        7.28        7.73      5.29 o 
   4   5   9        7.62        8.69      6.30 o 
   5   5   9       71.62       53.54      9.89 o 
   6   5   9      132.53      132.02     18.92 o 
   7   5   9      225.32      276.41     50.01 o 
  -7   6   9       10.22        8.91     10.41 o 
  -6   6   9       40.74       35.31     12.24 o 
  -5   6   9        9.44       22.21     13.80 o 
  -4   6   9       42.16       46.63     10.15 o 
  -3   6   9       16.67       29.21      8.76 o 
  -2   6   9        3.30        1.85      8.05 o 
  -1   6   9        0.05        3.44      8.57 o 
   0   6   9       15.48       24.59     12.33 o 
   1   6   9        3.69       -5.25      6.16 o 
   2   6   9       36.67       18.98      6.00 o 
   3   6   9       55.47       31.17     10.58 o 
   4   6   9       56.67       37.91     11.41 o 
   5   6   9        2.43       10.02      7.36 o 
   6   6   9       17.97       13.87      8.05 o 
  -6   7   9        2.04       -3.67     11.73 o 
  -5   7   9       17.61        5.72      9.03 o 
  -4   7   9        1.96        1.17      7.72 o 
  -3   7   9       22.37       28.29     10.95 o 
  -2   7   9       81.63       86.84     17.91 o 
  -1   7   9       18.32       12.09      8.55 o 
   0   7   9       55.66       60.98     18.38 o 
   1   7   9        2.22        4.85     11.53 o 
   2   7   9       13.05       11.43      7.34 o 
   3   7   9        6.67        9.42      9.53 o 
   4   7   9        0.16       22.23     12.64 o 
   5   7   9       15.07       13.68     12.43 o 
   6   7   9        5.95       10.90      9.02 o 
  -6   8   9       82.31       81.94     17.37 o 
  -5   8   9       48.52       78.60     13.34 o 
  -4   8   9       20.19       22.60     10.46 o 
  -3   8   9        8.16       22.29      8.92 o 
  -2   8   9       23.24       30.55     10.79 o 
  -1   8   9       65.18       38.01     19.26 o 
   0   8   9       44.18       52.84     13.23 o 
   1   8   9      111.23       91.64     12.69 o 
   2   8   9      139.53      122.63     13.78 o 
   3   8   9      156.87      199.44     33.88 o 
   4   8   9      126.15      125.42     17.63 o 
   5   8   9       47.93       42.98     12.12 o 
  -5   9   9        5.52       21.64     12.17 o 
  -4   9   9       38.00       32.21      9.16 o 
  -3   9   9       84.85      101.82     14.04 o 
  -2   9   9       17.66       29.49     11.13 o 
  -1   9   9       10.99       22.20      9.19 o 
   0   9   9       14.55       15.24     11.72 o 
   1   9   9        0.32        9.23      7.38 o 
   2   9   9        6.28       13.71      8.52 o 
   3   9   9        0.59        8.87     10.55 o 
   4   9   9       50.77       31.20     10.84 o 
  -4  10   9        0.07       11.23      7.68 o 
  -3  10   9        4.89       18.56      9.42 o 
  -2  10   9        6.16       20.00      9.57 o 
  -1  10   9        3.24       13.99      9.56 o 
   0  10   9        7.23        4.35      9.81 o 
   1  10   9        2.28       11.03      4.96 o 
   2  10   9       68.90       68.18     14.50 o 
   3  10   9        3.86        1.97      8.30 o 
  -2  11   9       63.22       39.30      9.70 o 
  -1  11   9       57.89       29.09     13.57 o 
   0  11   9      183.83      179.43     26.45 o 
   1  11   9      193.18      176.21     32.16 o 
   2  11   9        1.47        2.61      9.78 o 
  -6   0  10      116.85      146.05     51.58 o 
  -5   0  10        0.76       29.77     17.41 o 
  -4   0  10      479.94      525.66     41.02 o 
  -3   0  10       15.09       30.94     41.47 o 
  -2   0  10      272.99      301.40     38.28 o 
  -1   0  10      292.02      283.78     40.73 o 
   0   0  10      251.59      221.88     34.60 o 
   1   0  10      149.97      163.91     28.60 o 
   2   0  10       63.54       83.13     26.39 o 
   3   0  10        6.74       14.58     11.65 o 
   4   0  10      222.65      222.66     31.96 o 
   5   0  10        2.05       15.46     10.27 o 
   6   0  10       97.86       78.18     31.14 o 
  -6   1  10       41.44       22.58     15.25 o 
  -5   1  10      189.39      175.59     24.48 o 
  -4   1  10       45.64       34.75     12.13 o 
  -3   1  10       33.75       43.46     10.80 o 
  -2   1  10       63.43       76.52     13.88 o 
  -1   1  10       34.30       35.00     10.95 o 
   0   1  10        0.27        2.32      9.16 o 
   1   1  10       48.73       54.06     13.53 o 
   2   1  10      151.84      159.42     16.28 o 
   3   1  10       84.53       68.22     10.81 o 
   4   1  10       16.43       19.03      9.52 o 
   5   1  10      141.73      136.04     35.90 o 
   6   1  10       28.42       16.60      7.62 o 
  -6   2  10        0.84       14.64      7.40 o 
  -5   2  10        0.37       12.55     13.74 o 
  -4   2  10       24.35       18.14     17.54 o 
  -3   2  10        0.07       12.02     11.19 o 
  -2   2  10       54.42       39.57     11.42 o 
  -1   2  10       39.39       34.36      9.01 o 
   0   2  10        2.11        9.62      8.23 o 
   1   2  10       12.43       10.58      8.74 o 
   2   2  10        1.08       25.90      9.31 o 
   3   2  10        6.96       -2.58      8.63 o 
   4   2  10        3.35       16.34     10.72 o 
   5   2  10       34.00        9.03      9.20 o 
   6   2  10       24.03       21.30      9.02 o 
  -6   3  10      102.85       99.58     19.19 o 
  -5   3  10      199.73      201.28     18.63 o 
  -4   3  10      186.76      241.06     22.55 o 
  -3   3  10      121.34      140.69     15.44 o 
  -2   3  10       35.98       48.36     10.25 o 
  -1   3  10        6.32       17.27      9.56 o 
   0   3  10       13.03       22.04     10.05 o 
   1   3  10        3.97        8.34      7.01 o 
   2   3  10        2.71       -0.42      7.29 o 
   3   3  10       39.18       47.67      9.29 o 
   4   3  10      104.53      129.32     26.56 o 
   5   3  10      166.59      166.55     30.58 o 
  -5   4  10        2.52        6.60     10.31 o 
  -4   4  10        1.35       22.14     11.76 o 
  -3   4  10       12.32       16.80      9.12 o 
  -2   4  10       60.66       60.81     13.67 o 
  -1   4  10       90.18       82.55     12.60 o 
   0   4  10        5.23       15.58      7.63 o 
   1   4  10      180.21      145.17     14.93 o 
   2   4  10      134.85      119.15     13.62 o 
   3   4  10       45.03       48.49     12.78 o 
   4   4  10        5.58       -4.60      9.96 o 
   5   4  10        6.65      -14.38     18.28 o 
  -5   5  10        6.12       17.04      8.12 o 
  -4   5  10        3.46       11.77      9.87 o 
  -3   5  10        1.21        6.77      8.80 o 
  -2   5  10        4.91       11.45      8.11 o 
  -1   5  10        2.61       19.41      9.71 o 
   0   5  10       13.36       15.25      8.85 o 
   1   5  10       36.13       36.98     15.34 o 
   2   5  10        8.26       17.56      7.01 o 
   3   5  10       17.46       16.91     14.92 o 
   4   5  10       24.05       31.79     20.22 o 
   5   5  10       24.62       17.19     14.60 o 
  -4   6  10        3.90       14.86      9.68 o 
  -3   6  10       32.00       26.68      9.83 o 
  -2   6  10      140.73      134.49     18.87 o 
  -1   6  10      208.07      229.89     19.30 o 
   0   6  10      112.77      115.44     22.61 o 
   1   6  10      172.28      164.88     20.54 o 
   2   6  10      118.47      120.60     24.09 o 
   3   6  10       49.71       43.49     16.94 o 
   4   6  10        8.90        6.27     16.98 o 
  -4   7  10       48.01       53.88     12.26 o 
  -3   7  10       67.26       62.25     16.96 o 
  -2   7  10       59.23       42.87     11.91 o 
  -1   7  10       15.93       27.83     16.00 o 
   0   7  10        2.20       18.13     11.23 o 
   1   7  10       19.53       12.30      8.15 o 
   2   7  10       79.85       68.47     15.34 o 
   3   7  10      143.91      144.92     27.07 o 
  -2   8  10        0.61       10.75     17.57 o 
  -1   8  10        5.86       22.71      8.28 o 
   0   8  10       11.31       15.45      7.14 o 
   1   8  10        1.57        4.30     14.07 o 
   2   8  10        7.43       19.73     11.20 o 
  -3   1  11        0.05       20.33      9.27 o 
  -2   1  11       14.27        1.62     10.17 o 
  -1   1  11        4.44        9.56      7.69 o 
   0   1  11       34.00       30.90      9.32 o 
   1   1  11      116.68      116.03     17.53 o 
   2   1  11       73.08       54.54     13.02 o 
  -2   2  11       75.43       93.96     17.18 o 
  -1   2  11       56.40       47.23     12.56 o 
   0   2  11       36.51       33.78      9.43 o 
   1   2  11       23.59       26.23      9.52 o 
   2   2  11        8.71       18.88      9.45 o 
  -2   3  11        0.70        8.59      8.10 o 
  -1   3  11        4.67        9.03      9.40 o 
   0   3  11        0.98       10.20      7.34 o 
   1   3  11        1.93       11.42      8.09 o 
   2   3  11       14.88        2.30     13.80 o 
  -1   4  11       51.56       62.65     14.11 o 
   0   4  11       33.48       37.00      8.83 o 
                                                 
